# Supplementary material for: Genome-Wide Gene Expression Analysis Shows AKAP13-Mediated PKD1 Signaling Regulates the Transcriptional Response to Cardiac Hypertrophy
Source: PLoS One. 2015 Jul 20;10(7):e0132474. doi: 10.1371/journal.pone.0132474 (PMC4508115; doi:10.1371/journal.pone.0132474)
Supplement: S2 Table — (XLS) [file pone.0132474.s005.xls]

## Sheet: Sheet1
Gene	WT T Score	WT TAC vs sham p-value	WT FDR adjusted p-value	GT T Score	GT TAC VS sham p-value	GT FDR adjusted p-value	Foldchange WT TAC v Sham	Fold change GT TAC v Sham
AI604832	-11.2472	3.75491e-08	0.000334262	-4.83973	0.000760234	0.140992	-25.962	-18.3603
Golga3	7.58534	2.71755e-06	0.00890392	0.747413	0.475194	0.737993	5.30029	1.11498
Mrps31	-7.42743	3.25377e-06	0.00890392	-1.84896	0.0940738	0.368041	-4.04894	-1.77485
Gck	7.09049	7.53044e-06	0.00890392	2.95507	0.0156439	0.217088	11.8801	8.33481
Cmtm8	-6.87492	7.62371e-06	0.00890392	-3.32246	0.00550633	0.193657	-6.96853	-5.95981
Hspb7	6.86983	7.6897e-06	0.00890392	2.75011	0.0167238	0.217088	10.6006	4.50537
D230007K08Rik	7.05581	8.29704e-06	0.00890392	3.13558	0.0145785	0.2155	10.9425	7.63891
Popdc3	6.82522	8.72375e-06	0.00890392	2.48995	0.0435314	0.280606	6.6918	3.32165
Dscr2	-6.8129	9.10987e-06	0.00890392	-0.706987	0.49501	0.750543	-3.88884	-0.674329
Nrap	7.37183	1.00022e-05	0.00890392	6.47427	3.33545e-05	0.0752036	12.3183	9.48214
Ndufa8	-6.63872	1.15456e-05	0.00933626	-2.5072	0.0281623	0.244332	-2.24902	-1.46027
Ift81	-6.83534	1.52909e-05	0.00933626	-3.10839	0.013798	0.212141	-11.8581	-7.87024
Dnm1l	-6.63298	1.67955e-05	0.00933626	-1.66187	0.12289	0.407635	-2.67252	-1.34959
Synpo2l	6.49337	1.70137e-05	0.00933626	1.97769	0.0850992	0.356328	11.4217	4.5944
Gsto2	-6.45292	1.72423e-05	0.00933626	-0.0513782	0.959822	0.984978	-4.71239	-0.0320792
Plcg2	6.46342	1.77261e-05	0.00933626	1.37731	0.198398	0.500662	5.85036	2.37223
Pdlim1	6.59413	1.78293e-05	0.00933626	3.44843	0.00701759	0.19662	9.13992	4.8369
Tgfbr3	-6.28738	2.2721e-05	0.0105741	-1.0191	0.332904	0.628929	-8.12992	-1.65056
Tmprss13	-6.2162	2.37178e-05	0.0105741	-4.40929	0.00120996	0.158398	-6.12484	-3.14892
AA408556	6.20612	2.37566e-05	0.0105741	0.573035	0.582089	0.810955	7.9387	0.938826
Rpl3l	-6.1085	2.70317e-05	0.0114588	-2.2207	0.0558878	0.313098	-5.63504	-5.04391
Lgals4	-6.04943	3.05634e-05	0.0123193	-2.07094	0.0601025	0.318942	-12.1954	-5.45787
Gnao	6.01335	3.18292e-05	0.0123193	4.18898	0.00106114	0.153227	4.85267	3.28074
B230104P22Rik	5.95776	3.90527e-05	0.0130831	3.59304	0.00416042	0.185954	10.6151	7.63798
Naca	5.8995	3.93883e-05	0.0130831	4.16633	0.0021264	0.178254	8.06561	8.18202
Des	5.99359	3.96527e-05	0.0130831	2.4546	0.0427627	0.279744	5.58347	3.85398
Abat	6.23262	4.09e-05	0.0130831	-1.54569	0.146294	0.44493	5.23713	-2.16641
Gstp1	-5.95442	4.11511e-05	0.0130831	-2.01073	0.0723999	0.334945	-4.9948	-3.48104
Tmem16d	-5.86316	4.39278e-05	0.0133584	-2.73356	0.0236253	0.233022	-3.43213	-2.34044
Tbc1d10c	-6.54043	4.55783e-05	0.0133584	-3.61064	0.007569	0.197354	-17.1963	-11.6592
D930001I22Rik	-5.78522	4.7908e-05	0.0133584	-2.52574	0.0294569	0.2466	-5.02163	-3.97776
Hspa1l	6.52986	4.80194e-05	0.0133584	3.90419	0.00188781	0.178254	11.1751	6.61108
Glo1	-5.77774	4.97104e-05	0.0134098	-1.40874	0.183776	0.486751	-3.74818	-1.09545
Tmem43	5.7423	5.97855e-05	0.0153879	2.21757	0.050466	0.3003	5.25229	1.67586
Ankrd1	5.67677	6.213e-05	0.0153879	5.73731	7.60315e-05	0.0752036	22.3161	16.0659
Gzmm	-5.87441	6.46506e-05	0.0153879	-0.86589	0.406705	0.683804	-8.81981	-2.03397
Rit1	-5.61169	6.4821e-05	0.0153879	-1.38806	0.189859	0.493324	-6.80781	-1.98758
AW539964	-5.59887	6.56863e-05	0.0153879	-0.750685	0.466343	0.731487	-3.02205	-0.593567
Hspb6	5.86148	7.43148e-05	0.0169628	3.34668	0.00926421	0.202385	4.38243	3.52848
P2ry1	-5.55204	7.80059e-05	0.0173602	-3.55524	0.00701269	0.19662	-8.51843	-5.70123
Wipi1	5.45721	8.47478e-05	0.0184006	1.37604	0.196329	0.498637	4.58108	2.2642
2900045N06Rik	-6.65697	9.04218e-05	0.0191651	1.13478	0.278646	0.585359	-3.72354	0.678805
Tnnt1	-6.51935	9.83744e-05	0.020221	-1.69713	0.117154	0.398944	-6.53402	-3.88274
Rtn2	-5.64716	0.000105472	0.020221	-1.21935	0.260255	0.567841	-8.18575	-2.94336
Acta1	6.67802	0.000107714	0.020221	4.2058	0.00355844	0.185954	38.7693	31.4039
Tmem65	-5.69188	0.000108368	0.020221	-1.60521	0.134405	0.425361	-7.1	-2.56914
Pkn3	5.33149	0.000109356	0.020221	1.61697	0.129883	0.418548	2.45327	1.32193
Enpp1	5.30869	0.000111197	0.020221	4.00547	0.00618936	0.193657	4.42838	6.24218
4922503N01Rik	5.46292	0.000111304	0.020221	3.24842	0.00882692	0.201993	2.76221	1.51457
Adprhl1	5.27936	0.000119524	0.0212801	2.76758	0.0160049	0.217088	8.38758	5.37166
Gstk1	-5.27679	0.000122657	0.0214096	-3.28787	0.0135258	0.212141	-6.91499	-7.19832
Psmc3ip	-5.40372	0.000132809	0.0227359	-1.08474	0.297848	0.601507	-3.58497	-1.22092
2400010D15Rik	-5.17616	0.000141142	0.0237066	-1.93061	0.0877887	0.359087	-6.04415	-2.9638
Acot1	-5.25269	0.000147454	0.0243081	-1.51148	0.163669	0.464597	-12.4985	-4.68237
Lmna	5.21222	0.000155183	0.0243902	0.439152	0.667801	0.859254	5.02255	0.72224
Rxrg	-5.12938	0.000155797	0.0243902	0.129737	0.898972	0.959551	-5.18885	0.213214
Btbd11	-5.15704	0.000156172	0.0243902	-3.91358	0.00394482	0.185954	-5.52834	-3.95568
LOC214531	-5.35947	0.000172737	0.0259426	-1.48495	0.165772	0.467346	-5.25442	-1.32468
Mybpc2	5.13306	0.000173202	0.0259426	1.08012	0.300261	0.603506	12.3149	3.57516
Ggcx	-5.05369	0.00017924	0.0259426	-4.68766	0.000569468	0.140465	-3.12219	-3.36675
Upp1	5.10834	0.000182007	0.0259426	1.86634	0.0853308	0.356558	5.274	2.37783
Rasl11b	5.02742	0.000188941	0.0259426	1.51629	0.160391	0.46252	9.73868	4.06837
Clip1	5.02061	0.000190993	0.0259426	3.49072	0.00711063	0.197201	6.32685	5.70396
Abcb4	5.5139	0.000192096	0.0259426	0.629298	0.540435	0.780619	8.6008	1.50856
Palmd	5.25465	0.000193126	0.0259426	0.69809	0.499711	0.753151	5.10591	0.644562
Slc40a1	-5.02684	0.000193646	0.0259426	-3.26718	0.0079093	0.197354	-9.92347	-5.26181
Ppp1r3c	5.76444	0.000195255	0.0259426	1.28234	0.22873	0.535127	10.8168	3.50261
Mybpc3	5.06857	0.000202234	0.0264013	0.905797	0.38849	0.671261	4.94945	1.47679
BC038156	-4.97614	0.000204639	0.0264013	-0.258097	0.800818	0.922405	-3.14433	-0.153799
Klra19	-5.23901	0.000213542	0.0271564	-1.0445	0.315647	0.61553	-4.68642	-1.20752
Selenbp1	-4.94261	0.000221086	0.0274738	-2.98251	0.0205634	0.224407	-10.2683	-8.21361
Lrp11	5.56886	0.00022221	0.0274738	3.01406	0.0158375	0.217088	4.79886	3.61021
Stat5a	-4.92823	0.000226899	0.0276693	-1.34597	0.205762	0.50766	-4.0676	-1.62012
Ptms	4.9232	0.00023371	0.027795	0.544696	0.599378	0.820871	4.08903	0.665091
1110036O03Rik	-5.3283	0.000234175	0.027795	-0.453556	0.66033	0.85639	-7.81599	-0.774953
Adcy7	4.88782	0.000239813	0.0280897	3.22514	0.010153	0.205968	3.22248	2.09813
Dtr	5.94737	0.000257712	0.0297942	3.54957	0.0081015	0.197354	7.6531	5.77032
AU022870	4.98106	0.000261452	0.029839	1.31616	0.21406	0.517254	3.84509	1.45106
Idh3a	-4.96799	0.000270613	0.0301223	-4.34763	0.00360633	0.185954	-4.94287	-5.9002
Rmnd1	-5.302	0.000272735	0.0301223	-1.35211	0.202304	0.503612	-4.63101	-1.81241
2310003H01Rik	-4.99099	0.000277469	0.0301223	-3.27055	0.0100287	0.205431	-4.52556	-3.76996
1110007A13Rik	-4.87134	0.000277617	0.0301223	-1.11564	0.289065	0.592642	-2.92569	-0.664243
D19Ertd703e	-4.90218	0.000280853	0.0301223	-2.39217	0.040552	0.274183	-2.73631	-2.34542
0610039N19Rik	-4.79777	0.000286616	0.0303745	-3.48761	0.00666079	0.194408	-7.35518	-5.72958
Kcnv2	-4.79058	0.000292712	0.0305162	-4.00927	0.00178223	0.178254	-8.60303	-5.65152
Grb10	5.0542	0.00029481	0.0305162	3.03054	0.0126746	0.212141	5.34623	5.25533
1700025G04Rik	4.77017	0.000298903	0.0305843	-1.02958	0.324905	0.62315	8.25312	-2.0567
Irf2bp1	-4.77709	0.000312615	0.0316238	-1.94948	0.074845	0.339399	-4.28731	-1.86499
Alad	-5.26242	0.000320666	0.0318617	-2.52696	0.0291114	0.245639	-4.87262	-4.23074
Gosr2	4.75445	0.0003236	0.0318617	0.950953	0.362581	0.652392	3.33619	0.876989
Skil	4.92041	0.000329832	0.0318617	3.3962	0.00521759	0.191152	5.84467	5.11934
1700065O13Rik	-4.85354	0.000335477	0.0318617	-0.841213	0.416999	0.693097	-1.87812	-0.531407
Nppb	5.22749	0.000336055	0.0318617	2.00093	0.0731156	0.335635	20.1681	8.8062
2900073G15Rik	5.25589	0.000336441	0.0318617	4.30512	0.00265323	0.183094	12.5961	12.0518
Dci	-5.11854	0.00034103	0.0319563	-0.989853	0.347913	0.640127	-5.95581	-2.08578
Entpd5	-4.74568	0.000348229	0.032291	-3.43388	0.00633172	0.194142	-7.0822	-5.72178
Cryba4	-4.89314	0.000354335	0.0325184	-3.42576	0.0059869	0.193657	-7.04349	-5.72189
1810049H13Rik	-4.66646	0.000365681	0.0332173	-2.74832	0.0167746	0.217088	-4.08052	-3.21097
Fbp2	-5.06984	0.000377506	0.033679	-2.46618	0.0432863	0.279885	-12.9571	-10.6397
Ces3	-4.92116	0.000378601	0.033679	-2.98098	0.0205452	0.224407	-16.0149	-15.6779
1700021F05Rik	-4.63281	0.000387725	0.033679	-1.02168	0.334754	0.630284	-2.61436	-1.18748
Dscr1	5.29543	0.000389261	0.033679	3.32163	0.0119072	0.212141	13.853	12.1067
Arpc5l	5.63041	0.000389681	0.033679	1.46134	0.176129	0.479875	4.56233	1.93717
Abca4	-4.77903	0.000405631	0.0347205	-0.314712	0.75861	0.903915	-3.56546	-0.378633
Farsb	-4.78795	0.000428773	0.0361296	-3.08749	0.010273	0.205968	-3.4762	-3.18234
Ttll1	-4.60876	0.000433442	0.0361296	-4.11981	0.0022923	0.178254	-10.9897	-10.6372
Cd44	4.96473	0.00043427	0.0361296	1.27059	0.231557	0.537425	4.74778	1.77359
2410004L22Rik	5.39684	0.000447565	0.0365632	4.90165	0.000861322	0.150343	6.31261	7.26302
Rsn	4.62653	0.000447696	0.0365632	2.01657	0.0682382	0.330529	6.62454	3.24955
Nola2	4.55445	0.000460891	0.0369305	1.4667	0.167331	0.46911	4.22507	1.57454
As3mt	-4.79064	0.000464131	0.0369305	-2.06672	0.0633204	0.324343	-4.08322	-2.68868
Ssb4	4.54794	0.000466302	0.0369305	1.30584	0.217835	0.523109	7.52338	2.77584
Rad52b	-5.25814	0.000468787	0.0369305	-2.45156	0.0445985	0.283178	-6.34322	-4.78071
Pfkp	4.73237	0.000479262	0.0374245	4.29902	0.00167132	0.178254	4.38395	4.87526
B230312I18Rik	-4.75108	0.000485431	0.0374856	-1.54202	0.152562	0.452807	-2.12643	-1.47265
1200006F02Rik	-4.59379	0.000491014	0.0374856	-0.220818	0.828702	0.931877	-4.11429	-0.390377
Mgl2	-4.54837	0.000500271	0.0374856	-0.654517	0.525709	0.770855	-4.043	-0.77746
Pcolce2	4.52842	0.00050303	0.0374856	0.769576	0.455465	0.72338	4.18271	0.634737
Emp1	4.5765	0.000504575	0.0374856	2.82121	0.0274435	0.242845	16.6772	11.8092
Apbb1	-4.69782	0.000505311	0.0374856	-2.75541	0.025272	0.23709	-9.25298	-6.81763
D4Ertd429e	-4.55202	0.00051651	0.0379189	-2.73159	0.0204911	0.224407	-3.02845	-1.6992
Pdgfc	4.52594	0.00051967	0.0379189	1.63145	0.128101	0.415773	2.16213	0.671187
Sdh1	-4.5726	0.000553136	0.0398262	-2.98648	0.0149986	0.217088	-5.78084	-4.65649
Wisp2	4.56369	0.000559078	0.0398262	2.52939	0.0366847	0.264577	15.2038	14.2237
Htra1	-4.7103	0.000559367	0.0398262	-1.56817	0.152199	0.452379	-5.21118	-2.95772
BC036718	4.63924	0.000587288	0.0398262	-0.476583	0.642394	0.84507	6.47409	-0.812365
Dpp3	4.9485	0.000593292	0.0398262	1.16849	0.282389	0.587063	4.4462	1.60023
8430408G22Rik	-4.40701	0.000598839	0.0398262	-1.5304	0.161949	0.464078	-12.3438	-5.70969
Mapk11	4.40449	0.000603153	0.0398262	0.0470748	0.963189	0.986287	2.00215	0.0406539
Nuak1	4.71021	0.000604079	0.0398262	2.32182	0.0509082	0.301134	5.56396	3.76572
Nqo2	-4.67899	0.000604873	0.0398262	-1.80246	0.0957426	0.370171	-3.35885	-2.05938
Adprtl2	-4.40184	0.000605782	0.0398262	-1.57204	0.146154	0.444808	-2.98561	-1.42448
1700047I17Rik	4.53671	0.000610535	0.0398262	2.45188	0.0389101	0.270234	3.7053	2.71517
Clic5	4.95685	0.000612321	0.0398262	1.32668	0.212575	0.514783	7.04898	1.61542
C130068O12Rik	4.68537	0.000632305	0.0398262	1.7105	0.1157	0.398593	16.7169	5.66711
BC057371	-4.38821	0.000635018	0.0398262	-2.77899	0.0158373	0.217088	-2.81744	-1.38059
Drctnnb1a	-4.37289	0.000637252	0.0398262	-4.22446	0.00225994	0.178254	-3.97878	-4.3319
Gpt1	-4.46486	0.000644278	0.0398262	-2.0243	0.0827001	0.353449	-7.96181	-5.92164
Catnal1	-4.50045	0.000647961	0.0398262	-2.66683	0.0197406	0.222755	-7.58686	-4.71584
1190002L16Rik	-4.37104	0.000649431	0.0398262	-1.67551	0.12366	0.408346	-3.81718	-1.88139
Ankrd23	4.8054	0.000653881	0.0398262	5.0546	0.000687736	0.140758	20.5036	24.2056
Nudt1	-4.36218	0.000655133	0.0398262	-0.65513	0.525612	0.770855	-2.7177	-0.514473
4933417K04Rik	-4.76836	0.000657724	0.0398262	0.193573	0.849659	0.939353	-4.24251	0.215669
Ltbp3	4.55768	0.000657901	0.0398262	2.59015	0.0292757	0.246093	2.80212	2.77387
Myom1	4.3588	0.000661978	0.0398262	2.65094	0.0206766	0.225249	5.57832	3.83978
Myl1	4.69107	0.00066231	0.0398262	2.52882	0.0340119	0.26026	6.94733	11.7436
Hint3	-4.41984	0.000663753	0.0398262	-1.72338	0.116691	0.398944	-3.24793	-2.61486
Tmem9	-4.3491	0.000667284	0.0398262	0.802999	0.440406	0.710106	-3.44127	0.679982
Nmb	-4.6842	0.000669961	0.0398262	-1.45432	0.172248	0.476367	-3.89372	-2.73661
A930008K15Rik	4.34687	0.000671077	0.0398262	3.24167	0.0131935	0.212141	14.4839	15.6223
Aqp8	5.17033	0.000682455	0.0402332	4.23579	0.0021908	0.178254	8.58866	8.24071
Igf2	-4.44133	0.000692324	0.0405452	-2.1231	0.0584394	0.316972	-10.1083	-5.72363
Fadd	4.72331	0.000696856	0.0405452	-1.61952	0.13319	0.422997	1.82121	-1.51963
Tnfrsf12a	4.61825	0.000717552	0.0414513	2.48859	0.0332577	0.258576	21.9364	11.3574
Etfb	-4.31933	0.000721743	0.0414513	-2.04398	0.0675179	0.329222	-4.60528	-2.81007
Decr1	-4.30421	0.000728443	0.0415679	-2.35518	0.0382027	0.26778	-9.08218	-4.05395
Mllt11	4.70619	0.000735595	0.0417087	3.70058	0.00832231	0.197888	7.15588	6.39229
0610009M14Rik	-4.29467	0.000743932	0.0419145	-0.704385	0.497162	0.751654	-3.21826	-1.21623
Mrps9	-4.74447	0.000751651	0.042083	-2.3364	0.0368427	0.264577	-3.91824	-2.46086
D630003M21Rik	4.62893	0.000758462	0.0421989	2.19157	0.0535172	0.307147	2.12331	2.55425
Ndufc2	-4.27137	0.000787305	0.0435316	-0.319503	0.754561	0.901988	-3.6512	-0.387154
Gdf15	4.69078	0.00080268	0.0439119	2.0249	0.0774674	0.344291	7.17979	4.87516
AI427138	-4.35329	0.000806417	0.0439119	-0.354169	0.729063	0.890399	-3.20224	-0.386665
Camk2d	4.38106	0.000808982	0.0439119	1.3718	0.196434	0.49876	1.64935	0.520877
Gng13	4.24455	0.000816743	0.0440645	0.434269	0.671481	0.861297	3.82742	0.455162
BC087945	4.71175	0.000833185	0.044411	4.70076	0.00133526	0.162828	9.53932	7.64129
G0s2	-4.25295	0.000840341	0.044411	0.383651	0.70749	0.88083	-8.05547	0.98107
Mterf	-4.69237	0.000842971	0.044411	-1.18624	0.26159	0.568941	-3.20648	-1.28284
Ccdc68	4.40346	0.000843121	0.044411	3.3768	0.00702373	0.19662	4.77204	3.68749
Whrn	-4.86816	0.000850029	0.0445115	-4.57426	0.00131389	0.162828	-7.07373	-6.86379
Efna5	4.28608	0.000877114	0.0456612	0.418367	0.686225	0.869329	3.00662	0.31807
1810033A06Rik	-4.52773	0.000887199	0.0459177	-1.44842	0.174725	0.478592	-3.52383	-1.58959
4432406C05Rik	-4.20801	0.000899433	0.0462818	-3.71056	0.00262255	0.18239	-3.60527	-2.77083
Itga5	4.25221	0.000910845	0.0464397	2.01591	0.0722351	0.334746	2.55895	0.948509
2310001A20Rik	-4.27441	0.000912935	0.0464397	-1.25144	0.238786	0.544905	-4.01036	-1.80976
Polydom	4.20296	0.000922381	0.0466536	2.7218	0.0281525	0.244332	6.15832	9.65154
Cant1	-4.24961	0.000937949	0.0469358	-1.65826	0.122216	0.406841	-2.4122	-1.25431
Urod	-4.175	0.000938506	0.0469358	-2.3952	0.0420758	0.278225	-2.84314	-2.55827
2810437L13Rik	4.57883	0.000943994	0.0469465	3.64069	0.0066568	0.194408	6.83866	6.4207
A530065E19Rik	-4.51364	0.000970651	0.0480041	-3.43211	0.00593241	0.193657	-4.1454	-4.83651
Meox1	4.82718	0.0010046	0.0485832	3.15664	0.017474	0.217088	13.0412	12.1964
Itgbl1	4.44119	0.00100814	0.0485832	3.2175	0.0167679	0.217088	14.1541	11.1842
Rnf167	-4.44668	0.00101701	0.0485832	0.201436	0.843724	0.937214	-2.64197	0.207674
G3bp	-4.14425	0.00101773	0.0485832	-0.331907	0.746606	0.898393	-2.06063	-0.248403
Gstm1	-4.17417	0.00101796	0.0485832	-2.7824	0.0186189	0.21949	-3.7531	-4.00353
Tlr4	4.15399	0.00102243	0.0485832	2.03256	0.0644336	0.324784	3.82432	2.10685
Ubl5	-4.14169	0.00102363	0.0485832	-1.89705	0.0803841	0.349063	-3.67777	-1.49918
B930062P21Rik	4.48558	0.0010274	0.0485832	0.600587	0.56075	0.796769	4.46249	0.489081
Parp1	-4.15265	0.00103148	0.0485832	-1.95055	0.0788894	0.346481	-4.87247	-2.04296
Lrp4	-4.11803	0.0010559	0.0492267	-2.74604	0.017718	0.217088	-4.69092	-3.84258
2500001K11Rik	-4.25067	0.00106557	0.0492267	-3.39799	0.00588827	0.193657	-4.64669	-4.67761
Dph3	-4.10882	0.00106652	0.0492267	-2.11113	0.0558206	0.313098	-3.8691	-2.42223
Dnaja4	4.10685	0.00107095	0.0492267	2.45796	0.035379	0.263772	3.8249	2.64787
0610011N22Rik	-4.3529	0.001075	0.0492267	-0.687841	0.504152	0.756497	-2.59719	-0.600261
Rps6ka5	-4.1443	0.00107832	0.0492267	-2.42096	0.0309874	0.251593	-2.63906	-1.78335
Ank	-4.14263	0.00108418	0.0492417	-1.6974	0.122882	0.407635	-5.84378	-3.17815
3830408P04Rik	-4.1213	0.00110471	0.049807	-0.396785	0.699488	0.876296	-3.46011	-0.633917
LOC433224	-4.09424	0.00111676	0.049807	-1.82303	0.0917753	0.36525	-4.55761	-2.04196
2610528E23Rik	-4.11914	0.00111843	0.049807	-3.47862	0.00956632	0.202891	-10.3496	-10.6422
2310045B01Rik	-4.0872	0.00112457	0.049807	-1.62322	0.129847	0.418548	-4.32225	-1.768
Gstm2	-4.08511	0.0011246	0.049807	-3.19121	0.00830349	0.197888	-4.85761	-4.22251
Fah	-4.11985	0.00113396	0.0499728	-0.44349	0.664912	0.858455	-7.36516	-2.13884
A930018M24Rik	-4.24674	0.00114138	0.0500518	-1.37764	0.19157	0.494978	-5.08968	-1.71235
Actn2	4.0683	0.00115614	0.0503028	0.53467	0.602855	0.821876	2.1581	0.502915
Car14	-4.19631	0.00116287	0.0503028	0.439341	0.672112	0.861297	-6.76681	0.904081
LOC654467	-4.32232	0.00116405	0.0503028	-1.31434	0.21145	0.514019	-4.18107	-1.79874
Atp1a1	-4.43742	0.00120868	0.0519032	-0.415069	0.684865	0.868966	-3.2803	-0.42012
Ccl4	4.10698	0.00121275	0.0519032	3.32138	0.00851097	0.197888	4.01241	4.65851
MGC18837	-4.17463	0.0012282	0.0523132	-0.944738	0.362768	0.652392	-4.26099	-0.80753
Zfp748	-4.67118	0.00124249	0.0526697	0.352392	0.730469	0.890511	-3.63303	0.3212
2810405K02Rik	4.0244	0.00126574	0.0534009	3.72925	0.00259598	0.18239	6.70174	3.8975
Hgs	4.01675	0.00128808	0.0538494	-0.278219	0.78602	0.916643	2.39032	-0.237145
Hn1	4.01231	0.00129164	0.0538494	1.25603	0.243558	0.549594	6.57951	2.9017
Sema3f	4.50868	0.00130026	0.0538494	2.70576	0.0279513	0.244332	6.54836	6.38979
Shkbp1	4.02653	0.00130057	0.0538494	1.32613	0.213497	0.516435	1.95719	1.14425
Tyw1	4.22627	0.00130909	0.0539515	-0.864866	0.404534	0.681651	1.17858	-0.296925
Tpd52l1	-4.01002	0.00131764	0.0540535	-4.44503	0.000834332	0.148544	-3.90008	-4.52972
6030429G01Rik	-3.99042	0.00134101	0.0547599	-2.51448	0.0339096	0.26026	-6.43466	-3.34407
A530016L24Rik	-3.9942	0.00134797	0.0547927	-3.29327	0.00660374	0.194408	-3.12674	-2.49949
AI316807	-3.97993	0.00136909	0.0552926	-1.2011	0.263994	0.571793	-4.43827	-1.73751
Ensa	3.98871	0.00137269	0.0552926	4.04004	0.00404826	0.185954	2.96367	3.87098
2210403B10Rik	3.97456	0.00138658	0.0556008	3.53993	0.00477653	0.185954	2.64332	3.5962
2310015N21Rik	4.06547	0.00140489	0.0559956	0.808638	0.433986	0.705376	6.00095	0.920685
9630058J23Rik	-4.26041	0.00140901	0.0559956	-3.32899	0.00763696	0.197354	-5.73316	-5.02404
Ogfrl1	4.00461	0.00144059	0.0566704	2.45907	0.0372487	0.264577	3.50699	2.36916
Eno3	-4.33459	0.00144136	0.0566704	-2.13337	0.061455	0.321023	-3.53828	-2.49558
Tgfb3	4.17528	0.00144509	0.0566704	4.6037	0.00132272	0.162828	5.49691	9.2382
2310016N21Rik	-3.95828	0.00147175	0.0571598	0.000839283	0.99935	0.999891	-3.15575	0.00119848
Rabggtb	-4.03358	0.00148563	0.0571598	2.76993	0.0162001	0.217088	-3.63322	3.03953
0610039J04Rik	-4.0227	0.00148566	0.0571598	-2.74791	0.019252	0.220739	-4.50131	-2.44338
Selenbp2	-4.15758	0.00148569	0.0571598	-3.49883	0.00429566	0.185954	-6.51232	-4.56531
Mbldc1	4.14956	0.00148967	0.0571598	1.79984	0.0976843	0.372621	2.54074	1.687
LOC384100	-4.02117	0.00150095	0.0573451	-1.26222	0.229946	0.53642	-2.6245	-0.919052
Ppat	-3.91745	0.00154779	0.0588823	-2.05078	0.065382	0.32625	-3.15066	-3.36198
Itga7	-4.00287	0.00155918	0.0590633	-0.975031	0.350398	0.641126	-3.54907	-1.46354
Trmt1	-3.90737	0.00158206	0.0594443	-0.15453	0.880399	0.950784	-2.46125	-0.106211
Ttid	3.96226	0.0015826	0.0594443	2.88035	0.0129174	0.212141	7.80583	6.66724
Nav1	3.93576	0.00159393	0.0596184	1.41928	0.195895	0.4985	5.54994	2.44492
Cyp4b1	-3.9037	0.00161997	0.0603388	-2.47379	0.0296625	0.246977	-3.21025	-2.97646
Ndufs8	-3.90243	0.00164321	0.0609495	-1.98823	0.0715578	0.334158	-3.61656	-2.0575
Gats	-4.32923	0.0016689	0.0612969	-1.34619	0.20158	0.503612	-1.96855	-1.12402
Tnks	3.93246	0.00167236	0.0612969	3.97082	0.00182704	0.178254	3.91129	3.40991
Mical3	3.91533	0.00167324	0.0612969	2.27336	0.047563	0.293137	6.09906	3.5668
Ndufa6	-3.88334	0.00168925	0.0614367	0.601807	0.563746	0.798395	-3.72879	0.637308
Stat3	3.8931	0.00169086	0.0614367	-1.99278	0.0684279	0.330698	3.16516	-2.53746
Mecp2	-3.86644	0.00171174	0.0616148	-2.21192	0.0478344	0.293266	-2.71527	-2.38535
Ube2n	-4.03017	0.00171965	0.0616148	-0.170806	0.867108	0.945303	-3.74329	-0.170441
Zfp64	-3.9148	0.0017236	0.0616148	0.583767	0.573828	0.80584	-2.07757	0.402314
Acaa2	-3.86818	0.00172752	0.0616148	-1.02319	0.337574	0.632358	-7.95457	-3.29154
Prep	3.87739	0.00173036	0.0616148	0.240351	0.814236	0.928149	3.17279	0.206438
Gcap14	3.86998	0.00173906	0.0616778	3.69464	0.00652283	0.194408	3.49419	4.37463
Gpr172b	-4.02067	0.00174681	0.0617069	-1.21748	0.245155	0.551353	-2.56836	-0.956396
Zfp523	-3.87877	0.00175795	0.0618549	-2.69798	0.0211226	0.225383	-2.01878	-2.81549
Ak4	-4.00773	0.00178181	0.0622079	-0.987355	0.341548	0.635133	-5.06893	-1.20082
C78212	-4.06294	0.00178231	0.0622079	-2.41398	0.0314461	0.253333	-3.93668	-2.39152
Purb	3.86289	0.00179165	0.0622079	0.13506	0.89526	0.957079	1.89767	0.0817331
Dguok	-3.84443	0.00179594	0.0622079	-0.666144	0.525167	0.770855	-3.38737	-0.88177
B830028P19Rik	-3.85531	0.00181764	0.0627158	-1.53374	0.149084	0.44927	-2.56866	-1.61414
D930010J01Rik	-3.88781	0.00183098	0.0627174	-0.923922	0.385396	0.669293	-4.35848	-1.49837
Myh7	4.5481	0.00183381	0.0627174	4.9896	0.000410166	0.139178	13.4823	15.2805
Tirap	-3.91077	0.00184167	0.0627174	-0.852586	0.409766	0.686568	-2.10114	-0.830898
Sec61a2	-3.82882	0.00184587	0.0627174	-1.35762	0.198451	0.500662	-2.52735	-0.997841
Pdzk2	3.99004	0.00186718	0.0632002	5.18033	0.000931402	0.153227	4.61809	4.85222
Pdcd2	-3.8153	0.00189943	0.0640483	-1.08787	0.304365	0.607434	-3.68904	-1.49219
D10Ertd322e	-4.20626	0.00192194	0.0645627	0.409453	0.689167	0.870455	-3.58403	0.549718
Anxa5	3.81949	0.00195599	0.0654593	1.84832	0.104009	0.380712	6.04767	3.82796
Nudt4	-3.85837	0.00200269	0.0659885	-2.16922	0.0500091	0.298718	-6.16081	-4.62972
Mtap	-3.86963	0.00200391	0.0659885	-1.57075	0.147067	0.44649	-2.92965	-1.2278
Gypc	-3.9571	0.00201035	0.0659885	-1.76953	0.118224	0.400468	-5.14348	-2.27694
Tpm2	3.98114	0.00202932	0.0659885	1.52187	0.15199	0.452379	6.68738	2.07751
Ybx2	-3.84477	0.00203286	0.0659885	-1.89087	0.0825793	0.35343	-2.52176	-1.29097
Pink1	-3.80517	0.0020413	0.0659885	-3.77785	0.00733949	0.197201	-4.86454	-7.05671
4833426J09Rik	-3.79332	0.00204779	0.0659885	-3.29163	0.0108664	0.208485	-5.64942	-5.55757
Ate1	-3.77405	0.00205659	0.0659885	-1.43381	0.186101	0.489353	-1.62953	-0.936335
BC038613	-3.77037	0.00207127	0.0659885	0.979583	0.352325	0.64228	-4.06417	1.06699
Pex6	-3.77355	0.00207543	0.0659885	-2.37381	0.0430536	0.279744	-3.36572	-2.38741
Mst1	-3.7806	0.00208571	0.0659885	-0.172801	0.865485	0.944936	-3.42759	-0.133778
2510027N19Rik	-3.77999	0.00208749	0.0659885	-2.64433	0.0213987	0.225383	-4.4625	-2.39866
Dexi	4.0541	0.00208843	0.0659885	2.32332	0.0462924	0.289596	4.05911	2.58731
Leprel2	3.82377	0.00209238	0.0659885	0.681779	0.509815	0.759687	3.35577	0.656583
Slc26a6	-3.78942	0.00209423	0.0659885	-2.64514	0.0226827	0.229392	-4.00626	-3.35243
Phkg1	-4.04646	0.00209947	0.0659885	-2.94212	0.0176126	0.217088	-6.4087	-7.40914
Mfap5	3.76731	0.00210154	0.0659885	4.08121	0.00572443	0.193657	16.4744	20.9012
Ppap2a	3.83954	0.00210523	0.0659885	0.746495	0.46916	0.733165	3.57937	0.747843
Plk1	3.75909	0.00212089	0.0662463	1.08484	0.302852	0.606237	2.81866	0.776001
Dp1	-3.8531	0.00212924	0.0662744	-1.86331	0.0862231	0.357503	-5.36529	-2.87876
Ppp3cb	-3.79267	0.00214659	0.0664024	-0.916966	0.37591	0.662513	-3.91339	-0.882413
Sap30	3.96387	0.00215053	0.0664024	-0.230114	0.821686	0.930179	3.74457	-0.264697
Eral1	-3.84467	0.00215766	0.0664024	-0.730193	0.489651	0.747368	-3.93865	-1.09079
Mettl9	3.9228	0.00217651	0.0664024	0.322752	0.752069	0.901176	3.04247	0.297755
Scml4	3.74563	0.00218107	0.0664024	-1.14171	0.274669	0.581986	4.35595	-1.20065
Cdv3	4.08937	0.00218532	0.0664024	1.85645	0.101231	0.377842	7.26605	5.07684
Ntsr2	3.78733	0.00219213	0.0664024	1.71972	0.109465	0.391034	3.9594	1.92288
D11Bwg0280e	-3.96374	0.00219303	0.0664024	-1.64176	0.125576	0.410833	-2.29612	-1.08272
Psap	-3.75572	0.00220785	0.0666246	-2.38027	0.0371245	0.264577	-3.44608	-3.04326
Col4a1	3.74641	0.00223875	0.0672427	2.9103	0.0173132	0.217088	11.809	9.70854
BC020188	3.78874	0.00224523	0.0672427	2.20935	0.0581022	0.316958	2.95244	2.69423
St7	3.74654	0.00225099	0.0672427	0.495187	0.630315	0.836724	2.63859	0.463253
Ube3c	-3.96163	0.00228175	0.0678301	-0.169947	0.867906	0.945303	-2.51732	-0.19338
Slc19a1	-3.72062	0.0022859	0.0678301	-0.645115	0.53009	0.773838	-2.58752	-0.564424
Pdgfrl	3.81885	0.00230794	0.0680242	2.85323	0.0137675	0.212141	3.33316	2.91838
Kbtbd7	-3.71598	0.00231517	0.0680242	-0.908603	0.385249	0.669293	-2.82255	-0.918216
Ptk9l	3.81211	0.00231841	0.0680242	2.33099	0.0373655	0.264577	5.58296	3.56656
Nudt11	-3.71363	0.002323	0.0680242	-2.02179	0.0742576	0.337956	-3.72564	-3.06605
Smfn	3.71093	0.0023451	0.0684026	0.405661	0.693054	0.87279	2.34433	0.270175
Lpin1	-3.71513	0.00235129	0.0684026	0.3495	0.736283	0.894066	-5.20204	0.349236
Slc22a1	-3.71918	0.00236763	0.0686535	-1.72894	0.114507	0.396631	-6.26472	-4.00753
Prkcd	3.76072	0.00245104	0.0708415	1.69	0.133885	0.4249	3.42005	2.27543
Cwf19l2	-3.68237	0.00246865	0.0710782	0.595565	0.567888	0.801416	-3.91474	0.4726
Gstt1	-3.73034	0.00248281	0.0710782	-0.515582	0.617412	0.830063	-4.90427	-0.940188
Ctnnb1	3.77196	0.00248319	0.0710782	-1.87238	0.0931546	0.366768	4.33551	-2.60292
5730578N08Rik	-3.68689	0.00250371	0.0714361	-0.897123	0.386484	0.669791	-2.4821	-1.31125
Ky	-3.74434	0.0025248	0.0714476	-3.10445	0.0112291	0.209329	-8.21046	-9.438
Nr1h3	-3.67872	0.00252914	0.0714476	-0.546313	0.59529	0.818799	-2.37893	-0.490348
Cul4a	3.76199	0.00253028	0.0714476	-0.210134	0.836972	0.933909	2.69539	-0.140768
D6Wsu176e	-3.68768	0.00253622	0.0714476	-2.13718	0.0631943	0.324239	-2.06503	-2.1039
Mtf2	-3.76623	0.00254692	0.0715228	-1.55971	0.147697	0.447059	-3.12118	-0.992594
A230062G08Rik	-3.78329	0.00256226	0.0717272	-0.785921	0.446732	0.715898	-4.42748	-0.863513
2310014H19Rik	-3.7355	0.00257675	0.0719066	-2.46386	0.0344766	0.261714	-2.82293	-1.98319
Mtf1	-3.71626	0.00258767	0.0719857	-2.73169	0.0175865	0.217088	-1.14706	-0.940299
Zadh2	-3.75967	0.00260504	0.0720248	-1.60021	0.141823	0.437775	-5.22427	-3.07909
Hrmt1l1	3.72989	0.00260938	0.0720248	1.31192	0.212258	0.514435	4.48847	1.57761
Traf3	3.69707	0.00261926	0.0720248	2.7205	0.0214841	0.225533	2.62812	4.19079
Lrg1	-3.70973	0.00262256	0.0720248	-1.04063	0.317061	0.616531	-6.66373	-2.0493
Rassf5	3.82439	0.00263628	0.0720248	2.00176	0.071416	0.334158	2.94578	2.55286
Hspb1	4.14009	0.00263762	0.0720248	0.846872	0.413044	0.689337	7.06992	1.57599
Ppm1l	-3.8321	0.00266415	0.0723706	-3.26824	0.00846655	0.197888	-3.48226	-4.19029
Mfap4	3.65319	0.00266654	0.0723706	4.34028	0.00336381	0.185954	12.8212	20.3185
Dpysl3	3.6405	0.00270073	0.0727161	4.68301	0.000812946	0.147691	4.92384	2.8227
Obfc1	3.70662	0.00271141	0.0727161	-0.210443	0.837963	0.934269	1.98452	-0.1862
Stau2	3.65576	0.00271371	0.0727161	-0.201573	0.843378	0.937214	2.97724	-0.175554
Zfp629	-3.66953	0.0027167	0.0727161	-1.97914	0.0699728	0.333457	-2.46273	-2.19303
Dnajb6	3.63194	0.0027243	0.0727161	1.65651	0.121581	0.406273	2.76124	2.15314
Idua	-3.62909	0.00273602	0.0727161	-3.58944	0.00343432	0.185954	-3.24275	-2.74914
Top1mt	-3.6416	0.0027438	0.0727161	-2.03861	0.0646879	0.324973	-2.22692	-1.1187
BC061259	-3.64607	0.00274462	0.0727161	-1.9236	0.0793433	0.347406	-3.03219	-1.25506
Ap3b1	3.63485	0.00276967	0.0729323	1.77859	0.0995696	0.37558	1.95533	1.4963
2610511E22Rik	-3.79403	0.00277635	0.0729323	1.26629	0.235779	0.542392	-2.38507	0.69286
Nln	3.69706	0.00277879	0.0729323	-0.786595	0.454414	0.722607	2.13518	-0.472262
Slc16a9	-3.6518	0.00278555	0.0729323	0.100281	0.921658	0.96909	-2.50837	0.0873206
Deadc1	-3.67784	0.00283791	0.0739405	-1.41285	0.184242	0.487262	-1.94661	-1.28896
Loxl1	3.63037	0.00284067	0.0739405	2.69652	0.0265121	0.239605	9.4339	12.4986
Siat7d	3.93882	0.00293899	0.0762767	4.59623	0.000511477	0.140465	2.51415	2.94932
Mocs1	3.6281	0.00297546	0.0769986	-0.261335	0.801276	0.922405	7.64358	-0.45231
Abhd14b	-3.84206	0.00300132	0.0772478	-0.587869	0.567143	0.800841	-2.86949	-0.345607
Acas2	3.67925	0.00300944	0.0772478	-0.580556	0.573786	0.80584	3.05595	-0.615848
Ech1	-3.63692	0.00301336	0.0772478	-2.8875	0.0163856	0.217088	-3.39532	-3.78271
Trpt1	-3.58421	0.0030198	0.0772478	-0.981616	0.345066	0.637574	-2.99589	-0.826307
Fbn1	3.62048	0.00304446	0.0776555	2.08844	0.0731071	0.335635	11.7071	11.1956
Got1	-3.75114	0.00310958	0.0789814	-0.989416	0.341278	0.635133	-4.85148	-2.14752
Hnf4a	-3.62253	0.00311419	0.0789814	2.66569	0.0227444	0.229392	-2.1241	1.72754
Maf1	-3.56218	0.00312447	0.0790172	-2.74398	0.0217712	0.226147	-2.2428	-2.95305
Tmem17	-4.01311	0.00315812	0.0790807	-1.78027	0.10199	0.379089	-1.89347	-1.09843
Taf9	3.68422	0.00316093	0.0790807	0.152739	0.88141	0.951077	2.9175	0.197515
2310076L09Rik	-3.62073	0.00316146	0.0790807	-0.00735737	0.994253	0.997703	-6.05554	-0.0111101
Fign	-3.56194	0.00316252	0.0790807	-0.943266	0.369342	0.65784	-3.59537	-1.01177
Admr	-3.62442	0.00317266	0.0791121	-5.97837	5.29316e-05	0.0752036	-3.41014	-3.6436
Slc16a6	3.56717	0.00321911	0.0800461	0.470498	0.646244	0.847937	2.6359	0.245654
Mett11d1	-3.77878	0.00323714	0.0802703	-2.10476	0.0775693	0.344449	-3.07014	-1.75849
Prmt2	3.56678	0.00328336	0.0811903	2.17585	0.0553734	0.312776	3.25946	2.20411
Ndufs6	-3.55923	0.00331029	0.0816294	-1.55017	0.147115	0.44649	-1.71102	-0.726954
B130050I23Rik	3.55251	0.00337252	0.0829343	3.27295	0.00700757	0.19662	2.1635	2.8973
0610005K03Rik	-3.52567	0.00338675	0.0830144	-1.46869	0.181304	0.483948	-3.74746	-2.7664
Fxyd5	3.52011	0.00339676	0.0830144	1.36254	0.215216	0.518848	6.37577	3.25144
Gm826	-3.54374	0.00341138	0.0830144	3.90523	0.0023011	0.178254	-3.0956	3.8072
Actn1	3.58984	0.00342715	0.0830144	1.88462	0.0926447	0.366163	5.67156	2.25434
Ifna1	-3.54031	0.00343262	0.0830144	0.196441	0.847303	0.938496	-2.41977	0.176721
Slc25a42	-3.51505	0.00347198	0.0830144	-1.88554	0.101098	0.377842	-6.20229	-3.58966
Dhx38	3.62064	0.00347234	0.0830144	-0.255349	0.803089	0.922709	1.86188	-0.281035
Slc4a2	3.52147	0.0034765	0.0830144	-0.441263	0.667669	0.859254	2.56943	-0.539476
Olfml3	3.60723	0.00347992	0.0830144	2.36996	0.049261	0.297365	5.89758	7.86208
Tcea3	-3.51959	0.00348956	0.0830144	-1.34738	0.209149	0.511156	-5.8365	-3.17583
Acta2	-3.50614	0.00351213	0.0830144	-3.34438	0.0063786	0.194408	-10.9415	-12.2992
D5Ertd585e	-3.5048	0.00351919	0.0830144	-1.02389	0.328874	0.626031	-2.9421	-0.758967
Chn2	3.50866	0.00354209	0.0830144	-0.358378	0.728193	0.89017	2.82109	-0.234958
Gpaa1	-3.53147	0.00355584	0.0830144	-1.35875	0.197336	0.499768	-3.19535	-0.979423
Tuba6	3.77985	0.00355925	0.0830144	1.2461	0.247812	0.555253	6.04014	2.71511
Cog1	3.51294	0.00356153	0.0830144	0.511753	0.619447	0.830459	3.20633	0.301689
Oaz2	-3.72073	0.00357922	0.0830144	0.757203	0.4631	0.7299	-2.4673	0.546481
Lman2	-3.79789	0.00358344	0.0830144	0.901281	0.384593	0.668943	-3.36382	0.991184
Mknk2	4.13632	0.00358707	0.0830144	1.76947	0.100396	0.377099	6.33466	3.79587
Dusp8	3.4947	0.00360082	0.0830144	-0.52572	0.608064	0.824402	5.29675	-0.619076
Trim47	3.54111	0.00361	0.0830144	0.460501	0.653311	0.851767	3.43292	0.486816
Blcap	-3.48938	0.00361107	0.0830144	-0.634904	0.53792	0.778882	-4.01637	-0.477733
Cxxc1	-3.63517	0.00361184	0.0830144	-1.54902	0.145956	0.444661	-2.65577	-1.38367
Als2cr2	3.52004	0.00362508	0.0830144	1.7891	0.0974715	0.372559	3.36286	1.84259
1810027O10Rik	-3.48963	0.0036256	0.0830144	-1.46823	0.169361	0.472177	-3.80718	-1.88788
Cdh2	3.49009	0.00362794	0.0830144	-0.999507	0.349829	0.640661	1.76189	-0.594273
Prodh	-3.50579	0.00363744	0.0830144	-0.652134	0.525678	0.770855	-3.50848	-0.835618
Phgdhl1	-3.4916	0.00363985	0.0830144	-3.39783	0.00477654	0.185954	-2.667	-2.61158
Pde6g	-3.62828	0.00364738	0.0830144	0.354912	0.729684	0.89044	-2.41163	0.330516
Lmo2	3.51953	0.00365554	0.0830144	0.654517	0.525939	0.771065	6.20043	1.03052
1810057E01Rik	-3.64315	0.00367802	0.0832047	-1.20611	0.251369	0.558584	-3.31265	-1.56031
Enpp5	-3.6158	0.00368261	0.0832047	-3.12283	0.0100846	0.205431	-2.93046	-3.17752
Slk	3.63698	0.00370038	0.0833944	0.261633	0.797707	0.92208	4.64732	0.318446
Trfp	-3.58677	0.00372283	0.0836122	2.30547	0.0438837	0.28145	-2.43747	2.56857
Pim3	-3.54007	0.00372883	0.0836122	-2.0005	0.072472	0.334967	-8.60082	-5.96934
Uchl1	3.65007	0.0037787	0.0839538	3.56776	0.00460794	0.185954	5.99417	5.66377
Prkag1	-3.5047	0.00377991	0.0839538	-1.53818	0.15401	0.453821	-3.61821	-2.30894
Rev1	-3.49506	0.0037826	0.0839538	-0.596689	0.561785	0.797186	-2.74742	-0.545477
0910001A06Rik	3.58074	0.00378579	0.0839538	0.652568	0.525466	0.770855	1.83738	0.301909
Arpc1b	3.50104	0.00379122	0.0839538	1.05674	0.321927	0.620826	4.88637	1.93259
6030419C18Rik	-3.46161	0.00382129	0.0844097	-0.819893	0.427235	0.699963	-2.38983	-0.952224
Ndufv2	-3.54346	0.00389996	0.0859343	-1.65671	0.12359	0.408346	-2.45049	-1.64764
Bri3	3.45174	0.00392846	0.0863486	1.71369	0.110321	0.392263	2.63248	1.86867
Nupr1	3.51254	0.00394504	0.0864995	3.62657	0.00618929	0.193657	9.14784	10.8319
Creb3l2	3.46596	0.00399324	0.0873411	3.10493	0.00839663	0.197888	2.96256	2.77486
Emilin2	-3.7051	0.00404767	0.088227	-3.33849	0.00842521	0.197888	-7.84228	-7.13097
Ncoa1	-3.47541	0.00406298	0.088227	-1.16805	0.265326	0.572729	-3.0208	-1.12144
Lrrc2	3.44376	0.00408327	0.088227	1.78023	0.103843	0.380504	6.12501	2.16611
Rps6kl1	3.44305	0.00409088	0.088227	2.41238	0.0349561	0.261714	3.89715	3.27827
Igf2bp2	3.42922	0.00409192	0.088227	2.16297	0.0497801	0.298488	3.16995	2.13383
2014-09-02	3.58178	0.00409321	0.088227	2.25354	0.057446	0.315964	2.8789	2.63245
Lmtk2	-3.45994	0.0041138	0.0884567	-1.59626	0.144171	0.442155	-3.44882	-1.90591
Ctgf	3.45465	0.00413332	0.0886622	2.46461	0.028528	0.245101	20.0117	9.34866
Slc11a1	3.43725	0.00417468	0.0893341	1.79908	0.104063	0.38075	2.93649	2.88084
Ppm1k	-3.67326	0.00423472	0.0901885	-2.56276	0.0392027	0.270846	-6.20112	-6.22091
B3gnt6	-3.41099	0.00423758	0.0901885	-1.90451	0.0849404	0.355998	-4.09444	-2.07634
1110031I02Rik	-3.47064	0.00425224	0.0901885	-1.17664	0.264461	0.572429	-2.45495	-1.12719
Cldn11	3.41295	0.00426251	0.0901885	2.30113	0.0421105	0.278225	3.72944	1.56997
Sorl1	3.41602	0.00427026	0.0901885	2.43152	0.032223	0.255225	3.938	2.10788
Abhd8	-3.55793	0.00428415	0.0901885	-2.61855	0.0216811	0.226147	-4.84969	-3.17339
Rnf14	3.55668	0.00428552	0.0901885	0.938424	0.365193	0.65392	3.01881	1.08074
Zfp367	3.43066	0.00431059	0.0905021	-2.09259	0.0582143	0.316972	2.30391	-1.9561
Eln	3.45572	0.00432419	0.090574	4.34291	0.000986741	0.153227	9.10481	9.41178
1110048D14Rik	-3.43861	0.00436145	0.0908622	-1.28862	0.234701	0.540889	-3.5982	-1.49905
5530600A18Rik	3.44624	0.00436653	0.0908622	2.59237	0.0376883	0.266271	4.14737	3.65355
Pik3c3	-3.59027	0.00437207	0.0908622	-1.78018	0.100727	0.377544	-2.80785	-1.08788
Hcfc1r1	-3.39243	0.00437878	0.0908622	-3.18889	0.0073546	0.197201	-1.53069	-1.30106
Stk39	-3.39053	0.004397	0.0910281	-1.21729	0.247169	0.55413	-5.38149	-1.97625
Rngtt	-3.45959	0.00441243	0.0911356	-2.23351	0.0438583	0.28145	-3.22844	-2.76768
Fkbp11	3.38576	0.0044513	0.0917256	2.5585	0.034854	0.261714	3.65568	2.99325
1110008F13Rik	3.42991	0.00449191	0.0923487	0.325732	0.750109	0.900265	3.05665	0.458515
Spink4	3.39811	0.00455739	0.0934111	0.532993	0.603318	0.821876	3.2279	0.606361
Fkbp4	-3.39673	0.00456457	0.0934111	-1.65043	0.137253	0.429487	-4.47057	-2.96108
A930021H16Rik	3.49367	0.00458921	0.0935616	0.807052	0.436268	0.707144	2.65331	0.846936
2810405I11Rik	3.4738	0.00459295	0.0935616	1.8606	0.0855912	0.356877	3.61727	1.58074
Sod1	-3.53041	0.00460564	0.0936059	-0.953336	0.361877	0.651847	-3.35792	-1.12592
Gstt2	-3.36425	0.00463086	0.0939042	-0.818448	0.428156	0.700187	-4.49851	-1.06846
Zfyve21	-3.74738	0.00465232	0.0939603	-4.13229	0.00320803	0.185954	-4.6404	-5.85121
H2-Ke6	-3.41816	0.00465474	0.0939603	-2.32005	0.0511558	0.30202	-3.46579	-4.57938
Cyb561	3.36063	0.00466578	0.09397	0.32187	0.752849	0.901176	2.71953	0.512706
Mto1	-3.68535	0.00468229	0.0940051	-1.34456	0.207491	0.50884	-2.3545	-1.41056
Apg12l	-3.52198	0.00469976	0.0940051	-1.09821	0.297079	0.60026	-2.6321	-1.18148
Rras	3.39331	0.00471538	0.0940051	0.226698	0.826688	0.931657	3.30715	0.308616
Lgals1	3.54168	0.00471891	0.0940051	2.78019	0.0172139	0.217088	4.07393	3.92086
Terf2	3.53857	0.00472032	0.0940051	-0.920877	0.374473	0.661421	1.85254	-0.428938
2410137M14Rik	-3.54338	0.00473672	0.0941211	-5.64052	0.000282592	0.128559	-4.11625	-6.20888
Gipc2	3.72566	0.00476185	0.0943839	2.67457	0.0236813	0.233022	3.04633	2.99533
Mns1	3.35235	0.00477115	0.0943839	-0.226432	0.824708	0.931657	3.33149	-0.22137
Eif3s9	3.55369	0.00478615	0.0944708	1.25667	0.2319	0.537737	3.29947	1.17961
MGC68323	3.3955	0.00483567	0.0952371	0.588031	0.569475	0.802639	2.45765	0.587894
Slc25a38	-3.3395	0.00490917	0.0964711	-0.0177604	0.986156	0.99379	-2.75946	-0.0193714
Jak1	3.37758	0.00493105	0.0965358	-0.094705	0.926291	0.970759	1.7639	-0.103736
Siva	-3.35584	0.00494361	0.0965358	-2.5503	0.0287628	0.245101	-3.77612	-3.81564
Gpr19	-3.34907	0.00494826	0.0965358	-1.53684	0.159471	0.461211	-2.75037	-1.27819
Prickle1	-3.38479	0.00495584	0.0965358	-3.83936	0.00427521	0.185954	-3.93988	-4.44291
Aadacl1	-3.41577	0.00501716	0.097517	-5.32923	0.00017189	0.103477	-4.81679	-6.14512
Ugp2	3.42664	0.00503686	0.0975235	2.01529	0.0714961	0.334158	3.46651	5.67398
Tubg1	-3.33488	0.00505057	0.0975235	0.616746	0.548966	0.787446	-3.12412	0.551852
A930016D02Rik	-3.50574	0.00505258	0.0975235	1.7055	0.11189	0.394528	-5.71215	2.56902
Irf7	3.32056	0.00507222	0.0975235	1.58804	0.147814	0.447109	3.15547	1.93207
Lhfpl2	3.35958	0.00507227	0.0975235	2.9075	0.0171359	0.217088	5.79042	4.24267
Vamp3	3.39063	0.00508841	0.0976229	2.77382	0.0203716	0.224407	3.64568	3.28361
Slc38a3	-3.31672	0.00510201	0.0976734	-0.951903	0.35863	0.648228	-3.5305	-0.998684
Ednrb	3.32622	0.00515008	0.0981819	2.85698	0.0196935	0.222755	3.5704	4.61701
1110007C02Rik	3.57265	0.00515064	0.0981819	1.72775	0.117015	0.398944	2.82487	1.71816
2310067E08Rik	3.34765	0.00518162	0.098373	0.785	0.448941	0.718015	6.65675	1.40054
Lrfn3	-3.35623	0.00518821	0.098373	0.112796	0.911917	0.964467	-1.90352	0.0703082
B830009D23Rik	3.58526	0.0051973	0.098373	3.19924	0.0116612	0.212141	3.45787	4.62192
C730027J19Rik	-3.59947	0.0052162	0.098373	-0.141379	0.890036	0.955519	-3.97433	-0.191917
Ube2g1	3.31565	0.00521882	0.098373	0.936791	0.369509	0.657874	4.87585	1.17375
Snta1	3.37656	0.00522697	0.098373	3.49075	0.00419979	0.185954	2.80849	6.67548
H2-Aa	3.32703	0.00528347	0.0992267	2.52285	0.0260466	0.239285	3.90772	2.63522
Igfbp7	3.34672	0.00530633	0.0994462	1.38901	0.201938	0.503612	9.87676	4.30956
E230022H04Rik	3.37947	0.00533717	0.0996215	1.83625	0.0914989	0.36493	2.62344	1.908
Msrb2	-3.60868	0.00534597	0.0996215	-2.611	0.0285941	0.245101	-3.15126	-3.44546
4933424M23Rik	3.36799	0.00534926	0.0996215	-0.221137	0.829184	0.931877	2.57984	-0.2023
D630042P16Rik	3.34943	0.00537919	0.0999698	2.1358	0.0697564	0.333457	3.69737	3.55984
Nup210	-3.46558	0.00540694	0.100276	-1.84793	0.0878665	0.359087	-2.40502	-1.74477
Pold1	-3.38965	0.00544832	0.100834	-3.24131	0.0124291	0.212141	-3.64571	-5.18392
Csf1	3.28034	0.00549044	0.101402	-4.12212	0.00230236	0.178254	3.27608	-3.47953
Stk2	3.2828	0.00552914	0.101596	0.14933	0.88409	0.952401	4.40685	0.234552
Pcsk7	-3.29997	0.00553818	0.101596	-0.81378	0.430984	0.701907	-2.50868	-0.639522
Nfil3	3.27359	0.00554645	0.101596	0.0580446	0.954726	0.982622	4.28072	0.102568
Prkab1	-3.49063	0.00554659	0.101596	-6.14292	0.000146166	0.103477	-4.91295	-7.97562
Cdh1	-3.51565	0.00556688	0.101758	0.292669	0.775251	0.911781	-1.54128	0.165729
0610039P13Rik	3.46561	0.00559802	0.101846	2.03504	0.0665652	0.328656	3.09611	2.62853
Mif4gd	-3.33329	0.00560605	0.101846	-2.03169	0.0645409	0.324784	-2.47195	-2.47579
Abcd3	-3.26754	0.00561598	0.101846	-3.06943	0.0103867	0.206356	-4.59451	-4.36827
1110037N09Rik	-3.31495	0.00561746	0.101846	-3.87696	0.00193282	0.178254	-3.1593	-3.78914
Hrc	-3.45736	0.00566699	0.102045	-3.32439	0.00973647	0.202891	-4.45551	-6.0712
1110011D13Rik	-3.30235	0.00567092	0.102045	-2.1694	0.0619129	0.321505	-6.15546	-4.27484
Slitl2	-3.57948	0.00568231	0.102045	-0.226478	0.82441	0.931657	-3.80947	-0.270367
1810009M01Rik	3.26537	0.00568719	0.102045	0.514655	0.618282	0.830432	4.66192	0.668447
Cox17	-3.26022	0.0056965	0.102045	0.00274138	0.997859	0.9994	-2.8487	0.00233425
2610301F02Rik	-3.26673	0.00570564	0.102045	-2.93284	0.012643	0.212141	-1.81496	-2.14413
Tuba4	-3.53559	0.00572041	0.102045	-2.94928	0.0112878	0.209329	-7.12772	-8.45128
Mnd1	3.27682	0.00574321	0.102045	-0.497465	0.627935	0.835681	1.66781	-0.371471
Robo1	3.2835	0.00575141	0.102045	0.649295	0.530836	0.774318	2.25088	0.542827
Hspa9	-3.25514	0.00575405	0.102045	-1.27638	0.226411	0.532499	-2.39994	-1.52906
2610103J23Rik	3.26362	0.00575452	0.102045	2.27522	0.0587094	0.317516	3.176	2.43548
Vkorc1l1	3.25153	0.0058224	0.103044	3.01935	0.0137823	0.212141	2.70802	2.92578
Tnni2	-3.33436	0.00584288	0.10313	-0.251766	0.80571	0.923469	-3.46611	-0.459065
LOC245297	3.26387	0.00586373	0.10313	1.13787	0.278233	0.58497	1.75151	0.688721
1810017G16Rik	-3.31429	0.0058704	0.10313	-1.93527	0.0767212	0.342857	-2.51773	-1.96148
Rpl21	-3.49222	0.00587359	0.10313	-0.955565	0.356734	0.646608	-1.11917	-0.512763
Art5	-3.28187	0.00589533	0.103249	-2.88281	0.0222569	0.228402	-6.69096	-7.94793
Sumo3	-3.24959	0.00591388	0.103249	2.08537	0.0669782	0.328848	-3.49805	3.07455
Kcnk6	3.28385	0.00591518	0.103249	2.4175	0.0316018	0.253668	2.17669	1.53405
Col14a1	3.24019	0.00593422	0.103379	2.46073	0.028672	0.245101	2.74911	3.21253
1810045K06Rik	-3.37371	0.00596223	0.103664	-1.93313	0.0801801	0.349063	-3.25035	-3.42451
6330548G22Rik	-3.38758	0.00604561	0.104719	-1.53746	0.156695	0.457608	-2.11547	-1.45548
Tceb2	-3.23617	0.00604644	0.104719	0.623677	0.544011	0.783115	-1.97911	0.463256
Tnip1	3.44728	0.00609368	0.105332	3.65614	0.00607812	0.193657	3.31708	4.49418
Uck2	3.4911	0.00613248	0.105797	3.10745	0.0175461	0.217088	12.6608	14.4965
Ris2	3.27537	0.00617868	0.106302	-1.36293	0.202063	0.503612	2.06162	-0.848551
4432405B04Rik	3.61014	0.00618563	0.106302	-1.52136	0.152122	0.452379	1.09312	-0.57935
Atf4	3.43288	0.00621146	0.10654	1.8257	0.0912897	0.364311	5.12931	2.56013
BC025546	-3.40373	0.00622515	0.10657	-0.429449	0.675149	0.862788	-1.6315	-0.330445
Echs1	-3.39099	0.0062616	0.106988	-1.24495	0.237826	0.544668	-3.80214	-1.72763
Xpr1	3.22991	0.00628063	0.107108	3.52472	0.00699846	0.19662	2.63232	3.44478
2210415M20Rik	3.24447	0.00629323	0.107117	-1.68221	0.118748	0.400951	4.18097	-1.97949
Alpk3	3.24567	0.00631649	0.107308	1.17221	0.263781	0.571751	5.28072	2.93292
Gpr22	-3.28213	0.00636888	0.107779	-2.92974	0.0185587	0.219402	-9.80593	-11.1416
Wdr77	-3.22249	0.00637695	0.107779	-3.17715	0.0102573	0.205968	-2.26501	-2.20838
2310010I16Rik	3.20478	0.00638056	0.107779	0.472261	0.644652	0.846496	3.10952	0.43151
Aftph	-3.30649	0.00643836	0.10839	0.703347	0.494321	0.75029	-2.88639	0.587481
Aqp1	3.20891	0.00644105	0.10839	5.25903	0.000743161	0.140758	3.65862	10.1659
Cryl1	-3.22553	0.00645976	0.1085	1.15972	0.279227	0.585693	-2.99826	0.692886
Wdr1	3.31061	0.0064864	0.108742	1.6924	0.124669	0.409674	3.20353	2.02553
Heyl	3.24418	0.00655236	0.109641	0.873594	0.399933	0.6788	2.35795	0.970827
Pitpnm1	-3.19429	0.00660573	0.110327	-3.55033	0.00471771	0.185954	-2.23754	-2.88278
Usp47	3.23716	0.00665594	0.110883	3.69447	0.0042085	0.185954	3.4476	6.01487
2410005O16Rik	-3.18949	0.00666396	0.110883	-2.83357	0.0226824	0.229392	-1.95142	-1.61962
Metap2	3.1875	0.00671002	0.111236	1.01502	0.333878	0.629567	2.23866	0.76928
Rps6kb1	3.23985	0.00671017	0.111236	-0.762951	0.464794	0.730766	2.55686	-0.616209
2700023B17Rik	3.28991	0.00675296	0.111533	-0.546857	0.59724	0.81976	4.90798	-0.547747
Ccl12	3.22633	0.0067531	0.111533	1.15346	0.28303	0.587452	6.46903	3.32586
Pfn2	3.1764	0.00677985	0.111672	0.761305	0.46068	0.728063	3.4506	0.830558
2310047M10Rik	-3.1722	0.00678664	0.111672	0.000483952	0.999623	0.999891	-2.30969	0.000343042
Cdkn2c	-3.39591	0.00685208	0.112541	1.79464	0.101225	0.377842	-2.42971	1.34157
Dusp3	3.24407	0.00687432	0.11265	0.60904	0.554371	0.790993	2.94307	0.322855
Serf1	3.16926	0.00688402	0.11265	0.232681	0.819903	0.930017	3.76051	0.254539
Camta2	-3.30049	0.00693093	0.113209	0.470809	0.651538	0.850938	-2.87569	0.771974
Sel1l2	3.16649	0.00695127	0.113334	0.542604	0.599524	0.820945	1.69729	0.467585
Pdlim7	3.17538	0.00701644	0.11389	2.90438	0.0187373	0.219762	6.37733	5.39833
2010001O09Rik	-3.15512	0.00702239	0.11389	-2.22069	0.048881	0.296694	-3.15476	-3.07908
Iqgap1	3.19204	0.00703006	0.11389	-0.200048	0.84651	0.93831	3.94071	-0.306998
Cxcl14	-3.23286	0.00703655	0.11389	1.057	0.311343	0.613204	-4.67509	1.85139
BC021381	-3.17654	0.0070688	0.114	2.52265	0.0321096	0.254986	-2.39083	1.79403
AI314976	-3.3338	0.00707836	0.114	-0.46458	0.650057	0.849976	-1.6397	-0.477663
Stard3nl	3.15118	0.00708552	0.114	2.35129	0.0367527	0.264577	2.39025	3.24867
Ilf2	-3.15317	0.00709456	0.114	-0.906129	0.387978	0.670767	-2.23227	-0.909234
D10Ertd438e	3.2183	0.00716881	0.114371	0.251935	0.807015	0.923651	3.9443	0.301302
Egln1	-3.38562	0.00719179	0.114371	-0.903856	0.392292	0.67432	-3.77635	-1.2551
Kremen	3.17667	0.00719447	0.114371	2.50263	0.0325245	0.255677	3.72141	3.2511
Rfwd3	-3.16663	0.00719498	0.114371	-0.655708	0.525344	0.770855	-2.21601	-0.885534
Trim41	3.28823	0.00721129	0.114371	3.61276	0.00823205	0.197888	2.25489	4.23842
Spop	-3.36142	0.00721498	0.114371	-2.91429	0.0185125	0.219146	-2.32962	-3.05911
Serpinf1	3.29525	0.00722094	0.114371	3.40413	0.0133619	0.212141	12.2611	14.8807
Scara5	-3.23688	0.00722112	0.114371	-6.77079	1.32e-05	0.0752036	-5.99978	-10.1633
Ndufa7	-3.1864	0.00723328	0.114371	-2.08794	0.0597854	0.318931	-1.99486	-2.08944
Dusp7	-3.32217	0.00726881	0.114729	-1.89227	0.0820826	0.352898	-5.36004	-3.15866
Hint2	-3.34892	0.00728495	0.11478	-2.02976	0.0709615	0.334158	-2.42996	-2.33993
2810002G02Rik	-3.25595	0.00730991	0.11497	-2.48933	0.0271376	0.242042	-2.03103	-1.61594
Aldh1l2	-3.33841	0.00735062	0.115105	-0.552685	0.590437	0.816279	-2.58697	-0.417391
Amigo3	-3.29378	0.00735863	0.115105	0.923331	0.372826	0.660477	-2.47528	0.761967
4933434E20Rik	-3.26332	0.00737021	0.115105	0.0110094	0.991418	0.996336	-3.5902	0.0128793
Fbxo21	-3.1307	0.00737021	0.115105	-1.36393	0.210444	0.513115	-5.1971	-2.27078
Ccl27	-3.30045	0.00742824	0.115444	-2.06908	0.0592642	0.318523	-2.59472	-2.12642
Hspa4	3.14401	0.00742918	0.115444	-0.108591	0.916124	0.966342	2.27782	-0.134068
Thoc1	-3.26309	0.00743087	0.115444	0.141001	0.890117	0.955519	-1.99495	0.145234
Fbln2	3.1483	0.00744677	0.11549	2.01367	0.0886247	0.360574	5.44752	5.1712
Lcp1	3.20811	0.00751817	0.116097	2.68931	0.0189906	0.219953	3.06796	2.94
Suclg1	-3.12927	0.00752183	0.116097	-1.70033	0.120135	0.403715	-3.60072	-3.14461
Sox9	3.18533	0.00752507	0.116097	-0.147657	0.88488	0.952619	2.60523	-0.119927
Snrpd3	-3.15466	0.00757612	0.116652	-0.875921	0.404075	0.681135	-3.48165	-1.23745
P4hb	3.12064	0.00758721	0.116652	2.22858	0.0518832	0.304562	2.54939	2.50106
AI413782	-3.12301	0.00761687	0.116718	0.31831	0.755493	0.902218	-2.44265	0.240181
Ap1m1	-3.12891	0.00761774	0.116718	0.953952	0.357543	0.647051	-2.20825	1.14185
1700012H17Rik	3.11217	0.00765345	0.116907	-1.29344	0.219777	0.5248	3.44192	-1.24153
2810441C07Rik	-3.12136	0.00767732	0.116907	-2.75315	0.0169255	0.217088	-2.13727	-2.15731
BC060615	-3.13745	0.00767957	0.116907	-3.76035	0.00239727	0.178254	-2.53445	-2.94072
Reln	-3.11955	0.00768261	0.116907	-0.808082	0.436571	0.707253	-3.09689	-0.813658
Cln3	-3.11249	0.00771874	0.117256	-0.881233	0.394496	0.675149	-2.69669	-0.680935
Klf4	3.10657	0.00773402	0.117288	1.58971	0.139927	0.434775	3.47792	1.57526
Rasa2	-3.10212	0.00779975	0.117999	-0.373783	0.716924	0.885148	-2.59554	-0.371404
Nrf1	-3.12221	0.00780738	0.117999	0.810883	0.439876	0.709766	-2.09171	0.678475
Statip1	-3.10063	0.00784049	0.118111	-2.57116	0.0259415	0.239059	-2.24435	-1.73946
Panx1	3.11335	0.00784135	0.118111	2.53585	0.0357562	0.2643	4.02992	3.94974
Hdac5	-3.1107	0.00786028	0.118126	-2.08672	0.0652921	0.32625	-3.50926	-3.03911
4833421E05Rik	3.36694	0.00788201	0.118126	2.27646	0.058672	0.317506	4.493	3.86441
Vdac3	-3.12242	0.00788214	0.118126	-1.74926	0.114028	0.396145	-3.63714	-2.5424
Psmd12	3.09167	0.00796313	0.119139	0.123778	0.903497	0.961383	1.16971	0.107568
Ndufa3	-3.1997	0.00800988	0.119269	-1.08948	0.295778	0.598821	-2.10704	-0.665323
Ngb	-3.09885	0.0080144	0.119269	3.49442	0.00404775	0.185954	-2.3623	2.14491
Rsad1	-3.12021	0.00802643	0.119269	-0.974074	0.349883	0.640661	-3.94271	-1.00328
Car11	-3.09489	0.0080345	0.119269	2.61435	0.0252576	0.23709	-3.47888	3.92676
2010003O18Rik	-3.1326	0.00803882	0.119269	-1.2939	0.220247	0.525269	-2.57603	-1.02663
1200003I07Rik	-3.0985	0.00808707	0.119786	-3.41322	0.00468526	0.185954	-2.60982	-4.18575
Rpa1	-3.17618	0.00810899	0.119841	-3.01292	0.0132394	0.212141	-2.90666	-4.04059
X83328	-3.17759	0.00811776	0.119841	-2.0569	0.0614023	0.321023	-2.71859	-2.20989
Cav3	3.08861	0.00818887	0.120636	3.22324	0.00704756	0.196669	3.23121	4.27949
Nsmaf	-3.07713	0.00819869	0.120636	1.38957	0.194227	0.496979	-2.44973	0.99394
Cpsf6	3.07635	0.00822144	0.120771	-2.54369	0.0264325	0.239553	1.83603	-1.47304
Pygo1	-3.07219	0.00829513	0.121653	1.77737	0.114077	0.396145	-2.05394	1.07659
Bcl2	3.12619	0.00831547	0.121751	1.89653	0.0933086	0.366887	3.02216	2.04848
Usp28	3.08664	0.00834416	0.121886	3.62118	0.00602137	0.193657	4.75494	3.92535
Mmp23	3.08472	0.00835208	0.121886	3.15002	0.0178915	0.217475	5.77826	5.71181
Cltb	3.08602	0.00837043	0.121953	3.08678	0.00960661	0.202891	2.02776	2.33888
Homez	-3.09469	0.00839255	0.122014	-1.07986	0.300668	0.603914	-2.07863	-0.688566
Usf2	-3.17191	0.00840807	0.122014	-1.27657	0.231069	0.537425	-1.83959	-1.31662
Carhsp1	3.15352	0.00841568	0.122014	1.69288	0.131722	0.419983	5.94329	3.53467
Rnf121	-3.0858	0.0084401	0.122169	-0.618785	0.552354	0.789635	-2.59188	-0.551422
Cad	-3.06432	0.00850522	0.122662	-0.67959	0.510356	0.760112	-2.114	-0.526986
Abhd1	-3.05775	0.0085178	0.122662	-0.772054	0.454075	0.722332	-1.63164	-0.717648
Ppp2r1a	-3.34364	0.00852254	0.122662	-0.56827	0.585108	0.813213	-4.52725	-0.895803
Msl31	3.13026	0.00852931	0.122662	-0.204957	0.841077	0.935792	1.54622	-0.209414
Rgs7	-3.09704	0.00856074	0.122863	-2.41517	0.0331262	0.258222	-4.81557	-3.5365
Ccbp2	3.10816	0.00858629	0.122863	-0.218334	0.83076	0.93255	2.63407	-0.236279
2010111I01Rik	3.20882	0.00859624	0.122863	2.31534	0.0530247	0.306592	7.06273	4.82497
4930488P06Rik	-3.07169	0.00860032	0.122863	-1.75451	0.103094	0.379885	-2.93787	-2.45469
Trappc3	-3.08192	0.00861227	0.122863	-0.0376552	0.970564	0.98762	-1.95701	-0.034662
E2f1	3.064	0.00868318	0.123322	0.214777	0.833288	0.93255	3.61762	0.220169
Bat8	3.27473	0.00868538	0.123322	1.6649	0.120962	0.405378	2.12737	1.95189
Zfpm1	3.05005	0.00868602	0.123322	-0.971697	0.350832	0.641296	2.42747	-1.2777
Dffa	3.04845	0.00870581	0.123406	1.20944	0.250446	0.557365	2.5752	0.870951
Mapk14	-3.29131	0.00877554	0.124053	-2.69311	0.0226873	0.229392	-5.11301	-4.55556
Qrsl1	-3.07902	0.00878483	0.124053	-1.37855	0.194455	0.496979	-2.88915	-1.17063
Tmem8	-3.12251	0.0088046	0.124053	-2.34225	0.0430306	0.279744	-2.97971	-2.50129
Mtap6	3.05538	0.00881783	0.124053	0.22567	0.825192	0.931657	1.66497	0.117557
Stc2	-3.04087	0.00882109	0.124053	-0.206094	0.84097	0.935789	-3.11314	-0.191399
Coq3	-3.06292	0.00887168	0.124567	-1.39943	0.186311	0.48937	-2.31617	-1.91855
Wrb	-3.14733	0.00889486	0.124696	-0.700589	0.495921	0.751052	-2.29008	-0.6228
ORF61	-3.03343	0.00894307	0.124982	2.11853	0.0613881	0.321023	-3.05426	2.47808
Casq2	3.27381	0.00894335	0.124982	1.95433	0.0731221	0.335635	4.61937	3.57454
D5Bwg0834e	3.14637	0.00896658	0.12511	0.417793	0.683323	0.867772	1.99815	0.297398
Aldob	-3.11422	0.00899081	0.12518	-1.62243	0.128777	0.416712	-2.46994	-1.80864
Gpr74	-3.03678	0.00900968	0.12518	0.549957	0.59624	0.8196	-1.82166	0.371089
Scx	3.27777	0.00901377	0.12518	5.24601	0.000429203	0.139178	5.10514	9.8347
Arhgap9	3.06084	0.0091989	0.127552	1.08413	0.298342	0.601958	2.54135	2.12823
Eps15	3.01971	0.00923606	0.12776	0.427106	0.677812	0.864205	2.61163	0.488837
Car7	3.02875	0.00924255	0.12776	0.937375	0.36713	0.655342	1.88431	0.72993
Prelp	3.01995	0.009289	0.128203	0.978179	0.349689	0.640661	6.6676	3.00007
Gpt2	-3.01277	0.00931822	0.128407	-1.66165	0.130852	0.419102	-4.57436	-2.18268
Angel2	-3.05179	0.00935652	0.128692	-1.86323	0.0865073	0.357515	-3.63203	-1.39633
Aatk	-3.02143	0.00936779	0.128692	-2.79674	0.0173852	0.217088	-3.93408	-4.03555
Bloc1s1	-3.06758	0.00938284	0.1287	-0.635298	0.541541	0.781455	-3.53787	-0.805145
1810057C19Rik	-3.09156	0.00942871	0.12913	-0.0711273	0.944609	0.978919	-6.26272	-0.145551
Hagh	3.21571	0.00948743	0.129645	3.22802	0.0109311	0.208818	5.95914	5.88759
Fkbp10	-3.00283	0.00950631	0.129645	0.466614	0.649473	0.849919	-3.21184	0.291167
Il13ra1	3.08216	0.00952221	0.129645	4.36799	0.000975867	0.153227	2.45941	4.52876
Lin54	3.14499	0.00952456	0.129645	0.260215	0.799314	0.922405	2.15896	0.173008
Mtrf1	-2.99881	0.00957488	0.130131	0.816218	0.429081	0.700187	-3.71806	0.812611
Vamp1	-3.00489	0.00971496	0.131683	-0.888472	0.390596	0.67323	-2.31045	-0.635099
Frs2	-3.13972	0.00971869	0.131683	-0.124224	0.903464	0.961383	-2.61652	-0.0819923
Smpd2	-3.03931	0.00977964	0.132308	-1.36535	0.196029	0.4985	-3.88307	-1.58631
Odc1	3.00513	0.00984697	0.133016	0.244686	0.810886	0.925806	4.22477	0.178217
Rab3d	-3.00984	0.00992259	0.133835	0.288642	0.778254	0.913384	-1.62919	0.286616
Ushbp1	-3.00005	0.00999102	0.134554	-0.447484	0.662028	0.857237	-2.37955	-0.377113
Pla2g5	-3.00925	0.0100267	0.134702	-3.44598	0.00510406	0.191065	-3.20433	-4.07349
Btbd14b	-3.04167	0.0100323	0.134702	-0.941919	0.363627	0.652622	-1.44397	-0.426175
F630022B06Rik	-3.05805	0.0100476	0.134704	-2.06126	0.0605748	0.319201	-2.48642	-1.85721
Mrps22	-2.98335	0.0101082	0.135217	-0.0923905	0.928411	0.971405	-2.92993	-0.106006
Tulp4	2.98103	0.0101162	0.135217	0.143705	0.888045	0.954708	3.36097	0.23453
Isy1	-2.97579	0.0101639	0.135528	-0.891412	0.388918	0.671609	-2.8318	-0.686623
Ctsz	2.97433	0.0101699	0.135528	1.31445	0.235626	0.542392	3.0038	1.80894
Kcnh2	-3.01406	0.0102105	0.135865	-4.04044	0.00501067	0.19062	-4.60835	-7.43505
Samd4	3.06148	0.0102564	0.135973	1.36748	0.195413	0.497781	3.66368	2.1544
Thbs2	-3.09849	0.0102733	0.135973	-0.0854937	0.933277	0.973294	-4.42426	-0.145243
Ptma	3.01843	0.0102822	0.135973	0.839004	0.417364	0.693097	3.35639	1.08141
Klhl23	-2.96489	0.0102908	0.135973	-2.06999	0.0624775	0.322416	-2.12567	-1.68241
Slc20a2	-2.98093	0.0103143	0.135973	-2.44916	0.0417083	0.27708	-7.04604	-6.29951
Osgepl1	-2.98466	0.0103168	0.135973	-0.751607	0.46799	0.732298	-3.63331	-0.936591
2610020H15Rik	-2.9851	0.0103338	0.135973	-0.278505	0.78552	0.916475	-3.08147	-0.329614
Tnfrsf19	-2.99651	0.0103408	0.135973	-1.09989	0.294631	0.597585	-1.39632	-1.0673
Pfkm	-2.9765	0.0103701	0.136157	-1.15182	0.286426	0.590361	-3.85025	-2.13766
Rab3a	-2.96037	0.0103949	0.136282	-1.5395	0.155286	0.455064	-5.89618	-3.05792
AI118078	-3.0971	0.0104309	0.136411	-0.989071	0.342427	0.635492	-2.19433	-0.705748
Cdkl2	2.98086	0.0104354	0.136411	0.805023	0.437558	0.708232	2.31458	0.591918
Arhgap30	2.959	0.0104944	0.136908	2.15837	0.0619185	0.321505	3.97491	3.86474
Pparbp	-2.97109	0.0105042	0.136908	0.0921199	0.928203	0.971301	-1.92131	0.0853679
BC064033	3.07597	0.0105213	0.136931	2.02272	0.0735616	0.336163	2.85265	2.50407
Mxra8	2.95087	0.0105582	0.13721	2.74449	0.0226001	0.229392	3.11629	5.23092
Rom1	2.97264	0.0106064	0.137636	3.21028	0.0145128	0.215334	3.11873	6.06325
5730410E15Rik	-2.95731	0.0106635	0.137855	-0.942178	0.36741	0.655579	-3.56963	-1.02909
Dnase2a	-2.94444	0.010664	0.137855	-0.511145	0.617824	0.830117	-2.17392	-0.441025
Tyms	2.96759	0.0106883	0.137855	1.34361	0.214022	0.517254	1.81291	1.08911
Mobkl2a	2.96489	0.0106969	0.137855	2.52666	0.0281302	0.244332	3.03414	2.05573
Il15	-2.95181	0.0107007	0.137855	-2.49993	0.0368129	0.264577	-5.75483	-7.20665
2700050P07Rik	-2.99132	0.0107374	0.137907	-2.28085	0.0507426	0.301134	-2.44553	-2.30522
Fgd2	3.00006	0.0107543	0.137907	2.47633	0.0340153	0.26026	2.92616	2.98621
Hk2	-2.94075	0.0107645	0.137907	-2.37034	0.0369853	0.264577	-2.80193	-3.2997
Irx2	-2.94073	0.0107667	0.137907	-4.61299	0.000535798	0.140465	-4.15198	-6.37391
Plekhg3	-2.93836	0.0107967	0.137981	0.302738	0.768315	0.909272	-2.00436	0.218438
9130404D14Rik	2.96179	0.0108133	0.137981	2.40381	0.0362801	0.264577	4.0443	4.17201
1110003A17Rik	-2.96056	0.0108223	0.137981	-0.313015	0.760146	0.90488	-4.60815	-0.656881
Col1a1	2.93782	0.0108345	0.137981	2.65568	0.0306996	0.250453	5.17652	8.89783
Stag1	-2.93585	0.0108985	0.138597	-1.77286	0.112134	0.394731	-2.60408	-1.78383
0610009F02Rik	2.94819	0.0109294	0.138792	4.72159	0.00070682	0.140758	2.89729	5.3461
5033405K12Rik	3.05669	0.0109485	0.138837	-1.06702	0.311114	0.613204	4.23902	-1.39555
Retnla	-2.95679	0.0109687	0.138895	-1.01135	0.342761	0.635944	-4.91376	-2.34283
Atad3a	-2.9318	0.0110117	0.13904	-3.55235	0.00384988	0.185954	-3.46469	-3.85315
Syf2	-2.9527	0.0110189	0.13904	1.1644	0.276376	0.583285	-1.7071	1.27958
5730466C23Rik	2.94051	0.0110549	0.13904	1.27517	0.22459	0.529897	2.41667	1.13903
Ltbp4	2.94052	0.0110637	0.13904	-0.180397	0.861551	0.943744	5.64855	-0.421814
Thsd6	3.01917	0.0111217	0.13904	2.60549	0.0287998	0.245101	2.77664	3.53344
Slc7a5	2.92348	0.011123	0.13904	1.99656	0.0676543	0.329222	3.37885	2.8104
Extl2	-2.928	0.0111312	0.13904	-2.82596	0.0190894	0.220236	-3.48713	-4.33709
Mapk3	-2.93316	0.011137	0.13904	-0.864095	0.405017	0.681991	-1.58325	-0.483178
Dolpp1	-2.92595	0.0111425	0.13904	-0.484434	0.636547	0.841029	-3.43961	-0.566003
Foxj3	2.95802	0.0111512	0.13904	-0.337149	0.743856	0.896732	2.2372	-0.462122
Rab17	-2.93551	0.0111519	0.13904	-1.48006	0.163048	0.464168	-1.18752	-1.10403
Rnf34	3.07549	0.0112026	0.139477	1.95272	0.0731445	0.335635	1.7553	1.686
Ass1	2.91864	0.0112208	0.139508	0.0844915	0.934869	0.973585	2.91506	0.125471
Myd116	3.03724	0.0112737	0.13997	0.883503	0.395057	0.675658	4.62982	1.60758
Ptpn14	2.92326	0.0113073	0.140126	0.988111	0.346349	0.638343	2.04809	0.968686
Usp13	2.92414	0.0113177	0.140126	-0.945447	0.366835	0.655341	4.10641	-1.76478
Igfals	3.06752	0.0113384	0.140186	-2.84612	0.0168522	0.217088	4.50858	-6.29834
Chrnb1	2.93894	0.0113912	0.140644	-2.47697	0.0279117	0.244332	2.42712	-1.83598
Cry2	-3.01169	0.0114271	0.140755	-1.54948	0.146515	0.445436	-3.65081	-2.3706
6330406I15Rik	2.91063	0.0114318	0.140755	1.15275	0.279858	0.586111	4.89023	2.03562
Chmp7	2.96545	0.0115248	0.141276	1.33349	0.207229	0.508758	1.92544	1.40082
Hmgcs2	-3.1164	0.0115299	0.141276	-0.904949	0.384588	0.668943	-5.8759	-1.92243
Nars	2.91036	0.0115373	0.141276	1.09984	0.303187	0.606237	3.16244	1.28939
Rab6b	-2.96545	0.0115376	0.141276	-0.101633	0.920753	0.968401	-4.48218	-0.152607
9130210N20Rik	-2.91095	0.0116198	0.142088	-0.533088	0.605408	0.823158	-2.86745	-0.633134
6820449I09Rik	-2.96364	0.0116966	0.142831	2.02605	0.0660889	0.327917	-2.3023	2.07377
Plekhb1	-2.94067	0.0117483	0.143265	-1.46114	0.170518	0.473964	-3.83496	-2.00222
Gm129	-2.90595	0.0118318	0.144086	-0.533037	0.603712	0.821876	-9.09647	-1.93849
Ercc5	-2.89151	0.0118511	0.144124	-1.81733	0.093071	0.366763	-1.5768	-1.44855
2010012F05Rik	2.89948	0.0119287	0.144767	2.66573	0.0267615	0.241613	2.7862	4.12644
Apc	2.90138	0.0119365	0.144767	1.48214	0.176666	0.480208	3.31254	1.06491
Dctn6	-3.07068	0.0120203	0.145121	3.63357	0.007464	0.197354	-3.31701	3.72149
Tbp	-2.91756	0.0120233	0.145121	1.75832	0.103633	0.380319	-2.02861	1.26516
Srl	2.95471	0.0120255	0.145121	2.63777	0.023972	0.233563	4.35961	4.90388
Lypla2	-2.90522	0.012031	0.145121	-1.84224	0.0909191	0.364015	-2.94018	-2.84799
4931431L11Rik	-2.96267	0.0121236	0.146041	0.117944	0.907917	0.962978	-1.89624	0.0852679
Map2k2	3.02283	0.0121488	0.146147	-2.2465	0.0523499	0.305726	1.55471	-1.61526
Pdlim4	-2.8774	0.0121809	0.146154	0.567052	0.583935	0.812117	-6.07128	0.893807
1110035L05Rik	-2.87878	0.0121992	0.146154	-1.08105	0.303705	0.607	-2.02933	-1.37436
Ripk1	2.87439	0.0122461	0.146154	1.7457	0.116721	0.398944	3.13641	1.55169
Noc4	2.88865	0.0122642	0.146154	0.287879	0.781395	0.91484	2.01762	0.265973
Cdkn1a	2.87849	0.0122661	0.146154	2.56294	0.0254734	0.237449	5.06834	7.96252
Atp5g1	-2.88727	0.0122738	0.146154	-0.371815	0.717448	0.885446	-1.34482	-0.29959
Ttc19	-2.87472	0.0122804	0.146154	-1.22745	0.247167	0.55413	-2.5998	-1.08034
Abcc3	3.0377	0.0122807	0.146154	1.35195	0.211651	0.514019	2.49285	1.29804
Timp1	3.09211	0.012339	0.146531	3.41669	0.0115158	0.211369	12.4642	17.4379
H19	-2.87404	0.0123543	0.146531	-0.983691	0.344397	0.636988	-5.36898	-2.0693
E430002G05Rik	2.90996	0.0123721	0.146531	3.50586	0.0108694	0.208485	4.72544	9.36337
Pter	3.16402	0.0123782	0.146531	1.9809	0.0724298	0.334945	2.63281	2.21365
Mipep	-2.96093	0.0123965	0.146552	-3.27059	0.0114652	0.211263	-3.40225	-6.21446
Capzb	2.89852	0.0124459	0.14689	2.74216	0.0272375	0.242226	2.15613	3.57072
Cdk5rap1	-2.91199	0.0124581	0.14689	-1.21105	0.248606	0.555774	-4.359	-3.05951
Zfp36l1	2.91444	0.0124949	0.147083	0.467872	0.64819	0.849057	4.47059	0.778076
Psmc2	2.86939	0.012517	0.147083	-2.54231	0.0373046	0.264577	1.61235	-2.35074
Mrps25	-2.88732	0.0125333	0.147083	1.55003	0.151333	0.45222	-3.03973	1.20333
2310005E10Rik	-2.87019	0.0125406	0.147083	-0.893704	0.401181	0.679197	-2.56335	-1.69249
Atp5d	-3.00485	0.0125879	0.147445	-0.822005	0.426776	0.699662	-2.81574	-1.0519
Bre	2.86579	0.0126193	0.147452	0.243356	0.811821	0.926295	2.51962	0.284926
BC051227	2.86595	0.0126626	0.147452	0.963364	0.353379	0.643291	1.65277	1.08152
Wdr51b	-3.17085	0.0126768	0.147452	-1.47629	0.172482	0.476589	-1.94764	-1.25814
Ifit2	2.95845	0.0126835	0.147452	2.68607	0.0213182	0.225383	2.84299	3.22076
Itpr3	-3.01974	0.0126974	0.147452	-0.15376	0.88078	0.951077	-1.56778	-0.114906
Med6	-2.91976	0.0127109	0.147452	0.709912	0.499251	0.753151	-2.22305	0.77701
0610039D01Rik	-2.85841	0.0127133	0.147452	-1.93501	0.0897527	0.36202	-2.00131	-2.61549
Gpatch1	-2.85675	0.0127211	0.147452	-3.56129	0.00376653	0.185954	-1.46844	-1.64258
Atp5g2	-2.88354	0.0127633	0.147749	-1.39226	0.192563	0.496069	-1.47748	-1.9454
Smad3	-2.87511	0.0128084	0.148079	-0.0942722	0.926605	0.970759	-3.29424	-0.0833886
D1Bwg1363e	2.85849	0.0128521	0.148391	-0.933545	0.370459	0.65849	2.84175	-0.98356
A430107J06Rik	-3.00035	0.0129336	0.14898	-1.93609	0.0811125	0.350687	-2.20907	-1.32337
D130058I21Rik	-2.89706	0.0129366	0.14898	-1.07807	0.301021	0.604214	-3.00478	-1.20802
Prlr	-3.03402	0.0129712	0.149185	-3.91885	0.00195054	0.178254	-2.83589	-3.16659
Tap1	2.85496	0.0129981	0.149302	1.99287	0.0784373	0.34601	2.71039	2.14429
Cyc1	-2.85739	0.0130359	0.149544	-0.904599	0.390613	0.67323	-2.03883	-0.799919
Smyd5	2.84195	0.0130688	0.149728	0.252941	0.804271	0.923469	2.13484	0.162231
D10Ertd641e	2.9194	0.0131111	0.14986	0.288753	0.777585	0.912839	2.59161	0.233534
BC017158	-2.9087	0.013114	0.14986	-0.237647	0.815877	0.92841	-1.88556	-0.130565
Mad2l1bp	2.83902	0.0131348	0.149905	2.16001	0.050066	0.298718	3.45817	1.5587
Fstl1	2.87223	0.0131983	0.150437	2.16001	0.0625414	0.322416	9.38016	8.44214
Dhodh	-2.84729	0.0132172	0.15046	-1.36338	0.207993	0.509333	-3.05286	-1.59993
Pde10a	-2.86245	0.0133206	0.151443	-1.15664	0.268805	0.576603	-2.32399	-1.10035
Gja12	2.82808	0.0134182	0.152358	-0.154058	0.879999	0.950783	1.94189	-0.173202
Ccnd2	2.83262	0.0134394	0.152404	-3.30338	0.00757076	0.197354	6.7426	-4.48499
Prox1	-2.83816	0.0135584	0.153506	-2.44056	0.0388753	0.270234	-3.39027	-3.93665
Ogn	-2.83673	0.0135965	0.153506	-0.182479	0.859131	0.943187	-1.59009	-0.115707
Pja2	2.86548	0.0136142	0.153506	-0.230726	0.821397	0.930179	4.4636	-0.291898
Epha8	-2.88228	0.0136276	0.153506	-1.60881	0.132362	0.421268	-2.87325	-1.64106
Casp6	-2.91308	0.0136341	0.153506	-2.03812	0.0624195	0.322416	-2.06404	-1.86153
Nkd2	2.84839	0.0136523	0.153506	1.49865	0.168064	0.469734	1.7576	1.33873
D11Ertd707e	-2.81953	0.0136572	0.153506	-0.183927	0.856928	0.942356	-1.92574	-0.196112
Esd	2.82159	0.0137059	0.153858	1.89007	0.0931413	0.366768	2.06339	2.06918
Tmem20	-2.86534	0.013734	0.15398	-1.39446	0.187805	0.490995	-2.1442	-1.05807
Bcl2l11	-2.81439	0.0138237	0.154597	-1.0062	0.340611	0.634998	-3.68701	-1.80729
Psmd11	2.81215	0.0138617	0.154597	0.648619	0.528956	0.772968	3.11236	0.675244
Mcm3	2.82368	0.0138618	0.154597	2.53698	0.0255405	0.237704	1.23317	1.21247
Cyb5r3	2.82468	0.0138687	0.154597	-0.0533245	0.958312	0.98457	2.2519	-0.0480112
Sparc	2.82654	0.0138964	0.154597	2.86693	0.0230237	0.230548	9.66873	11.4683
Slc6a6	2.82453	0.0138994	0.154597	-2.45839	0.0287959	0.245101	4.31142	-4.72371
Hspb8	2.82085	0.0139106	0.154597	2.13167	0.0552697	0.312554	3.53327	4.09435
Fgf10	-2.82723	0.0139527	0.154685	-0.492807	0.630425	0.836744	-2.49543	-0.474865
1810073G14Rik	-2.81541	0.0139533	0.154685	0.373292	0.715096	0.884137	-1.82184	0.3
St3gal4	2.83908	0.0140586	0.155659	-1.96165	0.0723115	0.334746	3.32895	-2.5828
Pank1	-2.80613	0.0141045	0.155923	-2.90389	0.0213744	0.225383	-3.60798	-3.64873
Acy1	-2.80187	0.01413	0.155923	-2.12008	0.0698803	0.333457	-3.63007	-3.58059
Mov10l1	-2.80215	0.014135	0.155923	-2.81589	0.0207233	0.225249	-5.53631	-6.48394
Rusc2	3.00847	0.0141766	0.156188	-0.280982	0.784538	0.91629	2.60413	-0.257599
Rab11fip5	2.8164	0.0141951	0.156199	3.40154	0.00621671	0.193657	3.95082	3.883
1700093E07Rik	2.79775	0.0142681	0.156808	3.12767	0.0188618	0.219774	5.67144	8.46069
Col6a1	2.8289	0.0143079	0.157052	2.0217	0.0788622	0.346481	6.50298	6.02373
Elmo3	2.81121	0.0143496	0.157146	0.826082	0.429142	0.700187	2.04821	0.701309
A730042J05Rik	-2.79925	0.0143518	0.157146	0.583887	0.569305	0.802526	-2.3297	0.388157
Mpv17l	-2.8426	0.0143949	0.157424	0.366829	0.720138	0.886553	-1.74018	0.217768
Mgat4b	-2.81089	0.0144547	0.157884	1.16331	0.271054	0.578222	-3.33881	1.54522
Disp1	2.81061	0.0145852	0.159067	-0.12048	0.905952	0.962305	2.92138	-0.131374
D10Bwg0940e	-2.78758	0.0145987	0.159067	-1.5365	0.167064	0.46911	-3.8203	-2.34001
Ccl11	-2.93863	0.0146544	0.159331	-1.26273	0.231282	0.537425	-3.3559	-1.84628
Spag7	-2.81822	0.0146587	0.159331	-2.21625	0.0512161	0.302138	-3.91042	-2.74378
Abca7	-2.91989	0.0147064	0.159546	-0.931588	0.370817	0.65849	-1.96888	-0.6148
Arrb2	2.78095	0.01473	0.159546	1.57846	0.14551	0.443605	3.31968	2.77478
Sla	2.82347	0.0147373	0.159546	2.92107	0.0134992	0.212141	3.13794	5.85634
Limk1	2.99527	0.0147502	0.159546	-0.989255	0.340782	0.635008	1.63289	-0.729326
1300006C06Rik	2.86728	0.0147959	0.159846	0.685747	0.50942	0.759278	2.26171	0.853523
Cd9	2.78466	0.0148245	0.1599	2.67662	0.028855	0.245101	5.21876	5.76208
0610041G09Rik	-2.78406	0.0148696	0.1599	-3.77994	0.0023956	0.178254	-10.9151	-16.4082
Stat2	2.81562	0.0148721	0.1599	3.77921	0.00369481	0.185954	2.72206	3.91864
Cpsf2	-2.79124	0.0148777	0.1599	-2.14218	0.0519845	0.304652	-3.9915	-1.92762
D8Ertd325e	2.77729	0.0148907	0.1599	-0.949668	0.361062	0.650907	1.91851	-0.645065
Hsd3b7	-2.93656	0.0150517	0.161434	-3.64624	0.00302055	0.185954	-3.12111	-3.56688
Slc25a20	-2.76999	0.0150815	0.161537	-0.410813	0.691368	0.871627	-3.84295	-0.500038
Abpg	-2.77205	0.0151026	0.161537	-0.764887	0.459169	0.727317	-1.92733	-0.608281
Raly	2.80523	0.0151158	0.161537	-1.90783	0.0880981	0.359582	2.15268	-2.11135
Usp54	-2.76976	0.0151981	0.162222	-2.01318	0.0652907	0.32625	-4.1274	-2.984
1700021C14Rik	2.77774	0.0152897	0.163005	-1.23195	0.241131	0.54731	2.64911	-1.29484
BC026645	-2.7629	0.0153593	0.163551	-0.956259	0.364186	0.65309	-2.17785	-1.01173
Prpf40b	-2.7919	0.0153952	0.163737	0.465778	0.650013	0.849976	-1.89228	0.33885
Mgrn1	-2.80504	0.0154309	0.163921	-2.90168	0.0176161	0.217088	-3.14198	-5.00954
Ephx2	-2.76851	0.0154762	0.164065	-1.86937	0.0931995	0.366783	-6.93391	-5.6851
Ebpl	-2.77227	0.0154833	0.164065	-0.567259	0.581339	0.810637	-2.23829	-0.576902
Ppp4r1	2.75605	0.0155043	0.164065	2.85941	0.0174932	0.217088	1.60274	2.56321
Leprel1	2.7544	0.0155181	0.164065	1.26706	0.24145	0.547371	2.44368	1.19784
BC025920	-2.85966	0.0155755	0.164202	-1.67042	0.119415	0.402195	-2.34678	-1.33403
Angptl7	2.81232	0.0155967	0.164202	4.94052	0.000512135	0.140465	5.81221	13.07
Commd9	-2.86079	0.0156109	0.164202	-0.720312	0.487257	0.745867	-2.32464	-0.513589
Lrrk1	2.80782	0.0156178	0.164202	2.41905	0.0357091	0.2643	2.63239	2.46904
Pigo	-2.76545	0.0156299	0.164202	-1.15954	0.269656	0.576899	-1.87466	-0.91926
Tada2l	-2.75575	0.0156448	0.164202	1.20829	0.262908	0.570692	-1.91406	0.889061
Ube2b	-2.77324	0.0156726	0.164202	-2.04398	0.0761955	0.342454	-2.46015	-1.86224
Lox	2.91201	0.0156787	0.164202	4.04987	0.00226368	0.178254	6.09436	11.2135
Eif2c2	2.81677	0.0157231	0.164288	-1.06668	0.316096	0.615751	1.76253	-0.697447
Tsga2	2.84559	0.0157368	0.164288	0.131811	0.897801	0.95876	2.0794	0.0670637
B230209C24Rik	2.76646	0.0157589	0.164288	0.916325	0.376532	0.662665	1.63188	1.18275
Chc1	-2.8316	0.0157764	0.164288	-0.900952	0.385797	0.669337	-2.53438	-1.06198
Mlxipl	-2.89244	0.0157792	0.164288	-4.50641	0.00237062	0.178254	-2.49551	-4.7993
Myh10	2.78647	0.0158015	0.164328	1.43909	0.179703	0.48207	3.69565	1.55278
Zfp758	-2.74766	0.015837	0.164505	0.4358	0.672117	0.861297	-1.52546	0.178239
Lamb3	-2.77739	0.0159706	0.165485	-4.1263	0.0022697	0.178254	-7.00177	-11.6227
Gnb2-rs1	2.75975	0.0159891	0.165485	-2.50583	0.0282163	0.244332	1.91661	-1.55762
9430029K10Rik	-2.73909	0.0159892	0.165485	1.4847	0.177662	0.480932	-2.63829	1.371
Olfr49	-2.75895	0.0160121	0.165485	-0.911089	0.378849	0.664699	-2.13665	-0.49038
Nudt7	-2.77016	0.0160243	0.165485	-3.45446	0.00545883	0.193657	-3.59536	-4.03397
Nr1h2	-2.73805	0.0160689	0.165564	0.200783	0.844283	0.937484	-1.78162	0.140717
Lrig1	-2.9256	0.0160691	0.165564	-1.11031	0.293178	0.595996	-2.92584	-1.60324
Zfp39	-2.78238	0.0161224	0.165616	-0.0491798	0.961525	0.985662	-2.6678	-0.0238402
Chi3l1	2.74297	0.016143	0.165616	2.1794	0.0498673	0.298488	3.04418	1.74207
Cstf3	2.73855	0.0161434	0.165616	1.38765	0.193158	0.496887	1.90692	0.634623
Fastk	-2.75471	0.0161486	0.165616	0.690401	0.507982	0.75822	-2.02128	0.442433
Gas2l1	2.74417	0.0161728	0.165673	0.716149	0.489609	0.747368	1.85104	0.470711
Galnt11	-2.76359	0.0162116	0.165875	1.1834	0.261382	0.568811	-1.67783	0.752151
Kai1	-2.75776	0.0162298	0.165875	-1.78373	0.112446	0.394869	-2.78811	-2.33753
Clec4n	2.7317	0.0162503	0.165894	3.2688	0.00768597	0.197354	2.55017	7.09488
Vapa	2.81891	0.0162793	0.165904	0.0016107	0.998741	0.999703	2.24589	0.00236289
2700038N03Rik	-2.75591	0.0162885	0.165904	-3.03794	0.00991545	0.204322	-2.75674	-2.82882
Chrac1	-2.81696	0.0163211	0.166046	-3.88834	0.00240289	0.178254	-2.95946	-3.45376
Phlda1	2.7418	0.0163622	0.166274	-0.358281	0.72814	0.89017	6.25651	-0.705464
C85492	-2.7345	0.0164504	0.166883	-2.91258	0.0157021	0.217088	-2.50588	-3.95129
Fxyd6	2.81313	0.0164767	0.166883	2.62911	0.0253846	0.23709	7.3888	7.41829
Fbxo30	2.72663	0.0164785	0.166883	-0.768778	0.455905	0.723805	2.5199	-1.41053
Polg2	-2.75945	0.0164971	0.166883	-2.34527	0.0363034	0.264577	-1.96224	-1.49425
Pop5	-2.7386	0.0165713	0.167443	-1.33035	0.215141	0.518848	-3.16503	-1.45518
Sphk1	2.7261	0.016609	0.167626	4.95295	0.000618117	0.140758	3.2962	5.36588
Ovol2	-2.77249	0.0166271	0.167626	-1.6734	0.123258	0.4082	-2.15557	-1.26565
Uhrf2	2.76145	0.0166507	0.167674	-0.46987	0.646383	0.847937	1.73674	-0.267552
Bscl2	-2.75156	0.0166805	0.167785	-3.93192	0.00188761	0.178254	-2.58759	-4.25034
Nthl1	-2.76351	0.0167146	0.167939	-0.44613	0.664903	0.858455	-2.31804	-0.453261
Tcea2	-2.73009	0.0169008	0.169618	0.124872	0.902716	0.961242	-2.34372	0.105306
LOC192950	-2.73456	0.0169608	0.16984	-0.941837	0.363479	0.652498	-1.83809	-0.709981
1110019N10Rik	2.74663	0.0169815	0.16984	1.68971	0.114988	0.397375	2.43529	1.2992
Sptlc1	-2.71555	0.0169816	0.16984	-4.20768	0.00133183	0.162828	-2.26717	-2.68337
Mgst3	-2.77604	0.0170295	0.16984	-0.188393	0.855888	0.941834	-2.72589	-0.193672
Hemk1	-2.70978	0.0170412	0.16984	1.2688	0.226778	0.532659	-1.93176	1.37013
0610038F07Rik	2.78453	0.0170557	0.16984	-0.48939	0.635017	0.839991	4.07643	-0.869935
Scn4b	-2.9189	0.0170604	0.16984	-2.20521	0.0498259	0.298488	-9.71036	-6.02416
Aco2	-2.71247	0.0170756	0.16984	0.339215	0.740857	0.895509	-1.69313	0.201618
Capg	2.70476	0.0171432	0.170221	1.74135	0.113865	0.396145	2.29317	2.46486
Tlr2	2.76162	0.0171522	0.170221	0.879686	0.406811	0.683804	2.54936	1.13176
Ltbp1	-2.72523	0.0171974	0.17048	-2.44756	0.0341599	0.26026	-2.8676	-3.13588
Dnmt3l	-2.71374	0.0172507	0.170818	-2.09276	0.0602968	0.318942	-1.552	-1.53887
Myocd	2.86744	0.0173457	0.171036	0.318333	0.75538	0.902218	2.09997	0.222797
3632451O06Rik	-2.69699	0.0173588	0.171036	-3.75103	0.00537346	0.193657	-5.60102	-8.64558
2900002H16Rik	-2.87706	0.0173766	0.171036	-0.561213	0.588011	0.81506	-2.91054	-0.463712
1700064K09Rik	-2.74408	0.0173931	0.171036	-1.74325	0.10514	0.382647	-1.856	-1.67797
Anln	2.7072	0.0174108	0.171036	2.44705	0.0322963	0.255225	4.14753	3.63441
2610014H22Rik	-2.7211	0.0174134	0.171036	-0.752424	0.469081	0.733165	-2.03798	-0.493823
S100a10	2.69843	0.0174167	0.171036	-0.274126	0.790395	0.919031	5.36907	-0.457108
Wnt5a	-2.69912	0.0174263	0.171036	-2.24207	0.0437226	0.28143	-2.60315	-2.78411
Zfp106	2.79581	0.0174941	0.171512	2.03601	0.0712222	0.334158	2.37597	1.91765
Paip2	2.7504	0.017568	0.172046	-0.572337	0.579167	0.809125	3.64674	-0.769657
6430596G11Rik	-2.71217	0.0177016	0.172754	-1.33783	0.205812	0.50766	-2.03136	-1.3955
Art4	-2.71328	0.017705	0.172754	-1.57483	0.158383	0.459708	-4.90931	-2.80017
1110018G07Rik	-2.68685	0.0177121	0.172754	-2.01863	0.0783518	0.345805	-4.63266	-4.66916
Pi16	2.72978	0.0177178	0.172754	3.08239	0.0155207	0.217088	10.4009	14.6023
Snrpd1	-2.71985	0.0177603	0.172956	0.910454	0.380607	0.666132	-2.93073	0.809653
Dap3	-2.70102	0.0177774	0.172956	-2.56253	0.0307228	0.250453	-3.38368	-3.55563
Col4a2	2.75623	0.0178044	0.173018	1.85858	0.0877319	0.359087	8.2951	7.01018
3110056O03Rik	-2.69676	0.0178227	0.173018	0.217281	0.832263	0.93255	-2.59318	0.278664
Clcnkb	2.82574	0.017871	0.173118	3.15878	0.00776405	0.197354	3.82628	4.58017
Epc2	-2.6947	0.017879	0.173118	-2.14168	0.063836	0.324725	-2.20225	-2.59966
Ivd	-2.68658	0.0178913	0.173118	-2.21159	0.0593251	0.318523	-4.783	-5.56112
Kifc2	-2.83306	0.0179686	0.173635	0.653139	0.52522	0.770855	-1.72946	0.307907
Snx21	2.687	0.0179838	0.173635	1.44417	0.173647	0.478128	2.81293	1.38784
Mapbpip	-2.67997	0.0180187	0.173672	-2.16745	0.057197	0.315964	-2.16086	-2.76971
Lsp1	2.70109	0.0180266	0.173672	2.23162	0.0494554	0.297927	3.70715	4.97064
Kptn	-2.68886	0.0180592	0.173686	-0.699369	0.500162	0.753502	-2.00641	-0.900913
Tgm2	2.70497	0.0180671	0.173686	3.00455	0.0107866	0.208485	3.4759	6.62297
Mtpn	2.70846	0.0180934	0.173751	1.04141	0.320217	0.61948	2.7149	1.2804
Idh1	-2.71482	0.0181591	0.174194	-0.892873	0.389667	0.67225	-4.07147	-1.14307
Rpl27	-2.68758	0.0181816	0.174222	1.82195	0.0916743	0.365138	-1.94687	1.2624
A930016P21Rik	2.76592	0.0182119	0.174325	-2.26762	0.0462126	0.2893	2.33527	-2.79959
Clk3	-2.6992	0.0182331	0.17434	1.98271	0.0689422	0.331357	-1.91699	2.35265
Mrpl14	-2.69219	0.0182891	0.174688	-1.36687	0.202105	0.503612	-2.6956	-1.9213
Kcnk5	-2.68117	0.0183417	0.174916	-0.363816	0.721897	0.88721	-1.87221	-0.231326
Apobec1	2.67003	0.0183619	0.174916	1.2176	0.25619	0.563713	3.13714	2.05665
Hcph	2.68199	0.0183719	0.174916	1.69008	0.124516	0.409462	2.67657	2.94228
Znhit3	-2.66687	0.0184504	0.175235	1.4729	0.174891	0.478592	-2.92065	1.72469
Plcl2	-2.66664	0.018471	0.175235	0.326658	0.749195	0.899802	-2.13094	0.298697
2610111M03Rik	2.66519	0.0184796	0.175235	-0.446302	0.662819	0.857237	1.4163	-0.247024
Dll1	2.66692	0.0185121	0.175235	-0.389654	0.703102	0.878892	1.76602	-0.273176
Icam4	-2.71128	0.0185131	0.175235	-1.43665	0.175314	0.478592	-2.0451	-1.00892
Htr4	-2.69545	0.0185322	0.175235	0.219902	0.830057	0.932151	-1.91644	0.22719
Abca15	-2.70606	0.0185432	0.175235	1.48174	0.168021	0.469734	-2.14393	0.700819
Nudt21	2.6622	0.0185891	0.175483	-1.65159	0.140861	0.436458	1.76483	-1.20397
Mrps24	-2.65905	0.0187026	0.176212	-1.7532	0.115431	0.39793	-2.82479	-1.59845
D730049H07Rik	-2.65979	0.018706	0.176212	-2.35259	0.0361573	0.264577	-3.29991	-1.87257
Podxl2	-2.69367	0.0188271	0.176614	-1.36972	0.208036	0.509333	-2.42344	-1.88349
C630013N10Rik	-2.70717	0.0188482	0.176614	2.5345	0.0252786	0.23709	-2.16741	2.12345
Srprb	-2.74106	0.0188713	0.176614	-0.113074	0.9117	0.964467	-2.34823	-0.098338
Iars2	-2.71149	0.018877	0.176614	-0.277267	0.786056	0.916643	-2.75255	-0.310216
Ndor1	-2.70587	0.0188982	0.176614	-1.02715	0.323092	0.621738	-2.10104	-0.538666
Rnut1	-2.79946	0.0189026	0.176614	1.27787	0.223687	0.528547	-2.59406	1.30151
Pftk1	2.71717	0.0189197	0.176614	1.65197	0.122996	0.407635	2.84205	1.55692
Tgfbr1	2.65261	0.0189373	0.176614	3.02083	0.0216887	0.226147	1.89299	2.37735
Papln	2.65926	0.018945	0.176614	1.35938	0.2001	0.503048	2.54108	1.3696
Rnuxa	2.70007	0.018947	0.176614	-0.861539	0.409158	0.686132	1.95111	-0.842567
S3-12	-2.66883	0.0191163	0.177814	-1.23492	0.241904	0.547609	-5.43735	-2.95674
BC029169	2.65895	0.0191283	0.177814	-0.507675	0.625058	0.83334	3.03043	-0.784185
S100a1	2.64683	0.0191488	0.177814	1.26279	0.23287	0.538445	2.99314	1.82528
Msn	2.64661	0.0191557	0.177814	2.26581	0.0536744	0.307147	3.09084	3.81319
Plagl2	-2.72623	0.019347	0.179403	0.178008	0.861533	0.943744	-1.75537	0.184646
Trps1	2.67443	0.0193794	0.179516	0.369093	0.718092	0.88575	1.63332	0.161195
Lig1	2.70857	0.0194357	0.179568	-0.0629572	0.950795	0.981301	1.68385	-0.043637
Coq7	-2.68912	0.0194378	0.179568	-1.03888	0.321096	0.61979	-4.41801	-1.92564
Col16a1	2.65031	0.0194591	0.179568	1.84798	0.105314	0.383126	4.77312	3.73377
Nudt5	2.65131	0.0194657	0.179568	3.53976	0.0112686	0.209329	3.37632	5.54887
Aldh2	-2.64649	0.0194978	0.179679	-1.81696	0.108399	0.389433	-3.68893	-3.52481
Tnfaip8	-2.63398	0.0196802	0.180991	-1.87297	0.0970164	0.371954	-4.36767	-3.89373
AW050020	-2.6925	0.0196927	0.180991	-3.47875	0.00785949	0.197354	-2.84714	-5.58888
1110020P15Rik	-2.67826	0.0197013	0.180991	-0.607966	0.554795	0.791106	-1.33404	-0.201604
Rnps1	-2.63493	0.0197468	0.181223	0.0375356	0.970646	0.98762	-1.43316	0.0399931
Poln	-2.66038	0.0197757	0.181258	-2.42675	0.0313132	0.253179	-2.10137	-2.66246
Pdxp	-2.72717	0.0197914	0.181258	-0.155443	0.878887	0.950419	-1.75553	-0.158811
Hist1h1c	2.62914	0.0198218	0.18135	0.785143	0.446468	0.71586	2.63979	1.35954
Cenpa	2.73094	0.0199207	0.182068	1.9401	0.0761103	0.342454	4.45773	2.08657
2310034L04Rik	2.63005	0.0199496	0.182145	2.77629	0.0157485	0.217088	2.91291	2.76222
Gzmn	-2.64807	0.0199853	0.182284	-1.43609	0.186359	0.48937	-2.41098	-1.29499
Mic2l1	-2.62571	0.0200216	0.182399	0.197739	0.846641	0.93831	-2.32151	0.189172
Fuk	-2.70299	0.0200389	0.182399	-2.52696	0.0252696	0.23709	-1.51902	-1.42005
D030056L22	-2.62064	0.0201656	0.18334	-0.821799	0.435564	0.707144	-2.34691	-0.70766
Slc25a29	-2.62014	0.0201835	0.18334	-2.00369	0.0667132	0.328656	-2.81695	-1.41203
Nans	2.61857	0.0202411	0.183676	-0.250374	0.806851	0.923651	2.17169	-0.197285
Pqlc3	2.61738	0.0203673	0.184634	1.94925	0.0750041	0.339399	2.15729	2.28869
Eif5	2.61469	0.0203971	0.184715	0.433478	0.674915	0.862736	2.36964	0.496294
5730411O18Rik	-2.72126	0.0204265	0.184793	-1.28257	0.230408	0.536794	-2.85623	-1.53158
2810004A10Rik	2.61926	0.020456	0.184872	0.480874	0.63903	0.843387	1.70458	0.440165
2610304F09Rik	-2.79085	0.0205054	0.185131	-1.78135	0.103564	0.380319	-2.77616	-1.60298
1110004B15Rik	-2.68069	0.0205579	0.185201	-3.29005	0.00650327	0.194408	-3.36473	-5.17945
Hspa5	2.70771	0.0205661	0.185201	-0.950958	0.359357	0.649016	2.05411	-0.815289
1700020C11Rik	-2.61576	0.0205755	0.185201	-0.516965	0.619208	0.830456	-3.01616	-0.876086
9130005N14Rik	2.61035	0.0206731	0.185775	1.62778	0.136631	0.428435	2.64746	1.14422
Nudt9	2.60731	0.0206811	0.185775	1.65976	0.120942	0.405378	2.18367	1.3608
Prpf18	-2.60662	0.0207168	0.185908	-1.10952	0.295915	0.598962	-2.46203	-0.932944
Acat1	-2.61579	0.020777	0.186226	-0.839403	0.424924	0.69879	-4.10012	-1.76011
Leo1	2.63572	0.0207941	0.186226	-0.13829	0.892195	0.956215	1.7175	-0.132189
B130055D15Rik	-2.62496	0.0208693	0.186526	-1.7744	0.113807	0.396145	-2.57782	-1.65977
Idh3b	-2.61256	0.0208694	0.186526	-1.98016	0.0697212	0.333457	-2.91073	-2.18864
Mcee	-2.67917	0.0209027	0.186623	-1.72286	0.113853	0.396145	-2.72613	-1.92564
Rnf3	2.66698	0.0209391	0.186623	2.86325	0.0157324	0.217088	1.38174	1.62478
Impdh2	-2.6246	0.0209528	0.186623	0.0181057	0.985915	0.99379	-2.52944	0.0264772
C330016H24Rik	2.60105	0.0209728	0.186623	1.79959	0.0989883	0.374374	2.5596	1.28034
Notch4	2.62636	0.0209851	0.186623	0.670135	0.523244	0.770541	2.95794	0.796801
BC051083	2.60445	0.0210295	0.186831	2.11329	0.0643702	0.324784	1.89061	2.571
Eprs	2.603	0.0210779	0.187014	0.31151	0.7607	0.904952	2.02551	0.254605
Dsg2	-2.59793	0.021107	0.187014	-1.8291	0.0928107	0.366224	-1.521	-1.55081
Dusp22	2.65209	0.0211131	0.187014	1.70782	0.113889	0.396145	1.76267	1.68963
Ndufa2	-2.59953	0.0212186	0.187761	0.280572	0.783504	0.915618	-2.05596	0.333486
Bloc1s3	2.7551	0.0212545	0.187892	1.99263	0.067735	0.329222	2.52594	1.21909
Pigf	-2.5925	0.0212994	0.188074	-1.11117	0.28665	0.590398	-1.88467	-0.877846
Pes1	2.64726	0.0213173	0.188074	-0.135134	0.894604	0.957071	4.2362	-0.171352
Gstp2	-2.60107	0.0213783	0.188214	-3.44806	0.00463655	0.185954	-5.91045	-6.44434
1700024K14Rik	2.62977	0.0213849	0.188214	2.11584	0.0581381	0.316958	4.83512	4.37148
2010311D03Rik	-2.60789	0.0213966	0.188214	0.756291	0.465319	0.73099	-2.53376	1.05932
Ccbl2	-2.60032	0.0214177	0.188214	-2.18377	0.0642054	0.324784	-2.62317	-2.4049
Acot11	-2.59275	0.0215139	0.188566	-1.76353	0.102202	0.379098	-1.67836	-1.64804
Hmox2	-2.72361	0.0215342	0.188566	0.225251	0.825344	0.931657	-2.71684	0.291158
Crsp7	-2.63289	0.021539	0.188566	-2.69553	0.0190072	0.219953	-3.16173	-2.54518
E430034L04Rik	2.58609	0.0215575	0.188566	0.493422	0.632298	0.838018	1.5466	0.480527
2610019F03Rik	2.5915	0.0215787	0.188566	-1.12179	0.285129	0.589597	2.19272	-1.07389
1110012E06Rik	-2.5867	0.0215849	0.188566	1.28529	0.221639	0.526447	-2.18397	1.32604
Sf3a2	-2.58646	0.0216127	0.188624	-1.23684	0.241398	0.547371	-1.71095	-0.822587
Nat1	2.60012	0.0217257	0.189189	1.01929	0.326729	0.624285	2.13189	0.767626
Tpcn2	2.65055	0.0217336	0.189189	1.01566	0.337546	0.632358	2.09443	1.08828
Inpp5e	-2.5912	0.0217723	0.189189	-2.92039	0.0120207	0.212141	-1.80027	-1.97261
Snx1	2.58559	0.0218232	0.189189	-2.41703	0.0449177	0.283788	2.11502	-1.79694
Suclg2	-2.57951	0.0218626	0.189189	-1.75832	0.112326	0.394829	-2.83553	-2.34908
Sall2	2.6695	0.0218654	0.189189	0.77817	0.45199	0.720755	1.66884	0.68347
Pxmp2	-2.58351	0.0218791	0.189189	-1.71289	0.12355	0.408346	-3.15653	-3.44512
Top2a	2.58602	0.0219093	0.189189	1.49236	0.175038	0.478592	2.60251	1.94063
4933426M11Rik	-2.58072	0.0219176	0.189189	-1.98118	0.0706189	0.334033	-3.55318	-3.3668
BC027231	2.58453	0.021925	0.189189	3.1986	0.00722891	0.197201	1.48574	1.52933
Pold3	-2.73697	0.0219509	0.189189	-2.26917	0.040996	0.275224	-2.44466	-1.31891
Gnb3	2.57694	0.0219514	0.189189	-0.314165	0.758456	0.903853	3.60961	-0.406535
Slc12a9	-2.58572	0.0219613	0.189189	-0.555522	0.591904	0.817426	-1.50456	-0.533077
Slc4a3	-2.61325	0.021996	0.189189	-3.34554	0.0098285	0.203001	-4.77189	-6.92725
Hnrpc	-2.6204	0.0219963	0.189189	-0.44141	0.667452	0.859118	-1.10807	-0.291213
9330140G23	-2.57472	0.0220355	0.189331	-1.38314	0.199648	0.502054	-1.85917	-1.02364
Ube2d3	2.67419	0.0220553	0.189331	2.85685	0.0143299	0.215205	1.99084	2.30109
Deb1	-2.58592	0.0220768	0.189333	0.715696	0.492583	0.748923	-2.84884	1.07715
2310042D19Rik	-2.57762	0.0221228	0.189407	1.88617	0.0818195	0.352374	-1.96283	1.69898
Phlda3	2.71502	0.022128	0.189407	0.728797	0.485096	0.74441	3.47061	1.14881
1700127F16Rik	2.64834	0.0222086	0.189914	0.441463	0.66615	0.859118	0.858962	0.331757
Mrpl52	2.59616	0.022278	0.190241	-1.30007	0.229133	0.535472	3.80275	-2.32487
Ildr1	-2.60588	0.0223028	0.190241	-0.566564	0.583309	0.811854	-2.40189	-0.356346
Snap23	2.57231	0.0223109	0.190241	0.174816	0.864441	0.94446	2.77752	0.175942
Guca1b	-2.60254	0.022357	0.190448	-0.681686	0.508153	0.75822	-2.30706	-0.759947
Ramp3	2.5723	0.022378	0.190448	2.22783	0.0518022	0.304385	2.41368	3.4132
Myg1	-2.57703	0.02241	0.190539	-0.110028	0.914705	0.966072	-2.20819	-0.0851264
Impa2	-2.57065	0.0225746	0.191155	-0.937249	0.37331	0.661071	-3.11524	-1.49353
Zfp297	-2.65721	0.0225921	0.191155	-2.16069	0.0507872	0.301134	-4.00237	-2.66993
AA175286	2.56884	0.0226177	0.191155	1.23366	0.254163	0.561332	4.43619	2.3912
1810049K24Rik	2.56856	0.022628	0.191155	1.31634	0.225978	0.531761	2.36663	1.99953
AU020772	-2.56303	0.02263	0.191155	-0.594298	0.564585	0.798655	-2.12845	-0.341589
Tbxa2r	2.60308	0.0226326	0.191155	1.9281	0.0801454	0.349063	1.68428	2.47846
Tmbim1	2.5612	0.0226556	0.191155	-0.168749	0.86905	0.945871	3.45222	-0.170105
Glud1	2.58463	0.0226776	0.191155	0.31864	0.755674	0.902227	2.22818	0.325353
Mboat5	-2.55976	0.022689	0.191155	-2.8788	0.015012	0.217088	-2.51753	-2.35277
Kcne4	2.57808	0.0226972	0.191155	-0.526228	0.608733	0.824675	2.14762	-0.457942
Atxnl2	2.57949	0.0227787	0.191457	-1.73077	0.111309	0.393902	2.23729	-1.00451
Zfp334	-2.56077	0.0228147	0.191457	-3.28471	0.00797088	0.197354	-1.70151	-1.31939
Zhx3	-2.5596	0.0228215	0.191457	4.06154	0.00151917	0.177943	-2.27301	3.15937
Gorasp1	-2.57504	0.0228334	0.191457	-0.959493	0.358271	0.647842	-2.85293	-1.57641
Hrb	2.57251	0.0228406	0.191457	1.06814	0.30565	0.607885	1.86477	0.538055
Mrpl50	-2.60521	0.0228644	0.191476	-1.80927	0.103447	0.380319	-3.41479	-2.76877
2610003J06Rik	-2.589	0.0229591	0.192088	-1.65707	0.12147	0.406055	-2.4995	-1.39731
Ldhd	-2.58568	0.0230195	0.192413	-1.38851	0.21185	0.514031	-4.49847	-3.23953
Flot1	2.55282	0.0230561	0.192538	1.58248	0.144128	0.442155	2.18073	1.57223
Chchd6	2.5541	0.0231892	0.193468	3.37488	0.00560381	0.193657	4.1526	3.58204
Sdc3	2.55792	0.023225	0.193585	2.24758	0.0469624	0.291331	4.46613	4.15898
Fkbp1a	2.7048	0.0232498	0.193611	4.36696	0.00238686	0.178254	2.97182	6.65764
BC005471	-2.55306	0.0233516	0.194277	-2.33827	0.0361998	0.264577	-2.62677	-2.08433
Trim72	2.54606	0.0233953	0.194458	-1.4742	0.16654	0.468417	8.39489	-3.53858
Gabarap	2.64403	0.0234868	0.195037	-0.139891	0.891188	0.955826	4.25336	-0.221564
Klhl17	-2.65796	0.0235552	0.195402	-2.42906	0.0308824	0.251524	-2.53741	-1.78918
Slc35e3	-2.54022	0.0235747	0.195402	0.776216	0.451513	0.720485	-2.40789	0.572354
Mlycd	-2.55119	0.023615	0.195507	-1.6141	0.147754	0.447079	-5.77245	-5.09754
Ppm1a	2.53917	0.0236337	0.195507	2.36847	0.0340357	0.26026	2.35041	2.20419
Xylt2	-2.55236	0.0236614	0.195507	-2.09075	0.0582625	0.316972	-2.73699	-1.29824
Psmd8	2.53811	0.0236752	0.195507	3.141	0.0128513	0.212141	3.10491	3.79643
Irgm	2.73192	0.0237291	0.195714	1.7073	0.111598	0.394246	3.32346	1.91467
2310067B10Rik	-2.61367	0.0237442	0.195714	-2.07851	0.0735093	0.336163	-4.56924	-3.53531
Dip3b	-2.60578	0.0237956	0.195956	-2.44991	0.0320793	0.254986	-3.93865	-2.59285
B930006L02Rik	2.54491	0.0238556	0.196269	-0.384976	0.706669	0.880567	2.23488	-0.34361
Dbp	-2.53843	0.0238995	0.196448	-1.25471	0.234428	0.540641	-10.503	-5.23985
AI450948	2.57475	0.023948	0.196665	2.3678	0.0461821	0.2893	3.69522	3.68175
D12Wsu95e	2.53421	0.0240182	0.19706	-2.00869	0.0684218	0.330698	1.58634	-1.53182
Slc11a2	-2.6127	0.0240814	0.197208	-1.30801	0.222515	0.526956	-2.05568	-1.15995
Angptl1	-2.58076	0.0240858	0.197208	-0.477438	0.647669	0.848749	-3.21842	-0.776192
Tuba1a	2.52861	0.0241027	0.197208	-0.71906	0.484835	0.74441	6.01119	-1.04106
Idb3	2.5623	0.0241554	0.197457	1.05953	0.313742	0.614403	3.72934	2.03862
Zfx	-2.61575	0.0243634	0.198625	-0.687476	0.505701	0.757513	-2.0118	-0.511328
Syt12	2.54095	0.0243841	0.198625	-1.30796	0.218529	0.523645	1.63133	-0.866862
Nfe2l2	-2.62231	0.0244011	0.198625	1.17613	0.26105	0.568738	-1.61984	0.803314
Col15a1	2.53435	0.0244012	0.198625	2.7011	0.0244204	0.235218	6.81281	8.94734
Poll	-2.54755	0.0244098	0.198625	-1.47081	0.165458	0.467143	-3.17156	-1.63034
Lias	-2.53221	0.0244683	0.19892	-1.42631	0.177845	0.480932	-2.64202	-1.95083
Gm114	-2.53548	0.0245014	0.199007	-1.62525	0.138749	0.432472	-3.95329	-2.25633
D430028G21Rik	-2.52779	0.0245697	0.19932	-0.111852	0.91265	0.96478	-2.93078	-0.0925549
Psmc1	2.52136	0.0245848	0.19932	0.914974	0.381283	0.666178	2.24648	1.05712
Atp6v1b1	-2.54787	0.0246321	0.199522	-1.04442	0.316035	0.615751	-2.28169	-0.921109
Ripk3	-2.51665	0.0246824	0.19972	-0.342483	0.738512	0.894388	-2.90454	-0.281011
Narg1	-2.52202	0.0247013	0.19972	-0.75005	0.4726	0.735748	-2.43313	-0.943061
Trp53i11	2.61286	0.0247886	0.2002	2.48217	0.0290366	0.245398	2.26743	2.80998
Gfod1	-2.55795	0.0248074	0.2002	-0.217966	0.832591	0.93255	-2.74474	-0.208444
Mrpl36	-2.55668	0.0248472	0.2002	-1.21677	0.251969	0.559497	-2.56092	-1.52328
Psma2	-2.52795	0.024872	0.2002	-1.23925	0.238749	0.544905	-2.13578	-0.752205
Nt5dc3	2.51433	0.0248757	0.2002	-0.235744	0.817566	0.928786	1.62617	-0.13162
Slc2a4	-2.53291	0.024918	0.2002	-1.94077	0.0926265	0.366163	-4.16585	-3.84029
Khsrp	-2.56586	0.0249502	0.2002	-1.56221	0.1457	0.444033	-3.22514	-1.32874
Pten	2.53978	0.0249686	0.2002	2.81104	0.0150264	0.217088	2.22344	1.68529
3930402F13Rik	-2.5167	0.0249817	0.2002	0.240622	0.81457	0.928149	-2.36562	0.194054
Rnf5	-2.51751	0.0249857	0.2002	-1.10835	0.292706	0.59599	-2.32826	-1.36919
D19Ertd678e	2.51535	0.0250397	0.200406	-0.187776	0.854036	0.940957	2.08899	-0.169336
Ap2b1	2.64595	0.0250563	0.200406	1.36858	0.194516	0.496979	1.69987	0.540816
D830007E07Rik	2.67102	0.0250903	0.200497	0.826413	0.428324	0.700187	1.4733	0.535747
LOC622404	2.71461	0.0251864	0.201026	0.47464	0.644714	0.846496	5.30344	0.8238
Cdc42ep5	2.51743	0.0252017	0.201026	0.481077	0.642709	0.84513	2.12303	0.489718
Scn10a	-2.59562	0.0252585	0.201299	-2.69854	0.0182447	0.21757	-2.45161	-2.66413
Ablim2	-2.54012	0.0252924	0.201376	-2.91473	0.0148733	0.217088	-1.71264	-2.84119
Acsl5	2.56221	0.025329	0.201376	-0.860768	0.407384	0.68451	4.05029	-1.51354
Rpap1	-2.52685	0.025336	0.201376	-1.88762	0.0920945	0.365562	-1.47844	-1.63476
Gtpbp1	-2.52314	0.0253593	0.201381	-2.12662	0.0533611	0.307147	-2.8732	-1.93268
Kpna6	-2.52484	0.0254501	0.201922	1.67806	0.12396	0.408612	-1.37652	0.934828
Ttc17	-2.52611	0.0255074	0.201942	-2.86448	0.0149878	0.217088	-4.51159	-6.33484
Cma1	-2.50062	0.0255123	0.201942	-4.00149	0.00158769	0.178254	-1.33331	-2.03617
Apbb1ip	2.5085	0.0255206	0.201942	0.782279	0.452966	0.721085	2.10952	0.727691
Usp8	-2.5259	0.0255766	0.202085	0.123462	0.903966	0.961423	-0.832718	0.0501999
Ankrd10	2.52017	0.0255841	0.202085	2.31993	0.0409038	0.275138	1.5568	1.64398
1810054O13Rik	-2.52002	0.0256443	0.202381	-2.32489	0.0372844	0.264577	-3.56785	-4.66823
Ahsa1	-2.49579	0.025975	0.204809	0.739609	0.474806	0.737648	-2.73395	0.672568
Mgat3	-2.48983	0.0260423	0.205158	0.525799	0.608727	0.824675	-2.63292	0.547719
Fcgr1	2.48788	0.0261081	0.205494	2.0833	0.0644619	0.324784	1.41905	1.66344
Bcl2l2	2.48688	0.0261332	0.20551	-1.41206	0.181751	0.484606	2.85199	-1.40469
Pmpca	-2.4889	0.0261985	0.205842	-1.11983	0.291578	0.595167	-1.78463	-1.05759
H2-K1	-2.48532	0.026238	0.20597	0.948004	0.36048	0.649988	-2.42958	1.29323
Frrs1	2.48325	0.0263171	0.206409	0.505976	0.62229	0.831781	1.46163	0.430392
Nol5	2.55054	0.0263604	0.206531	0.590312	0.568038	0.801502	3.24093	1.15527
Clic4	2.49599	0.0263859	0.206531	-3.6844	0.00275428	0.185954	4.70397	-5.42429
Bbs7	-2.49213	0.0264357	0.206531	-2.32719	0.0373888	0.264577	-2.64937	-2.17669
Scrn2	-2.48072	0.0264453	0.206531	-2.33325	0.0389172	0.270234	-3.08885	-2.47777
6330412F12Rik	-2.54261	0.0264521	0.206531	-1.09916	0.30417	0.607386	-2.32371	-2.0875
Pdlim5	2.51116	0.0264961	0.206531	2.47169	0.0282324	0.244332	6.03944	7.42933
Rhoc	2.54523	0.0265244	0.206531	3.28043	0.0122321	0.212141	2.55096	3.58382
Zc3hdc5	2.4795	0.026527	0.206531	-0.366246	0.722067	0.88721	1.04844	-0.291646
Slmap	2.54583	0.0265645	0.206531	-0.899247	0.388181	0.670988	2.73288	-0.672218
Trap1	-2.4805	0.0265803	0.206531	-0.701309	0.506201	0.757727	-2.93796	-1.16002
Fdps	-2.68409	0.0265878	0.206531	-1.28657	0.220799	0.526112	-1.6781	-1.36848
Cnih4	2.51416	0.0267408	0.207538	-2.11783	0.0583585	0.316972	4.77004	-3.62208
Tceb3	-2.4745	0.0268006	0.207821	-0.187545	0.854328	0.940957	-1.96776	-0.174473
Xab1	-2.47588	0.0268326	0.207853	0.0453323	0.964644	0.986803	-1.49183	0.037441
Gcdh	-2.47445	0.0268514	0.207853	-2.7197	0.0258242	0.238967	-3.59845	-6.82593
Spg4	2.47353	0.0269322	0.208153	-1.32097	0.216114	0.520382	2.80803	-1.91525
Ptpn21	2.58368	0.0269629	0.208153	-1.39543	0.187227	0.490205	2.16972	-1.50376
Ppa1	2.47035	0.0269678	0.208153	-2.84133	0.0164338	0.217088	2.38322	-2.4812
2600013N14Rik	2.506	0.0270067	0.208153	0.460277	0.655106	0.853187	1.9558	0.527613
Akr1b3	2.48677	0.0270136	0.208153	-0.894543	0.398698	0.678071	3.83855	-2.42521
Qscn6	2.54588	0.0270375	0.208153	0.456945	0.656016	0.853655	1.97107	0.458786
Dcps	-2.48078	0.0270639	0.208153	-0.106221	0.917679	0.966423	-1.56396	-0.0715722
BC029214	2.50592	0.0270939	0.208153	1.46433	0.17784	0.480932	3.02731	2.03498
Llglh2	-2.62444	0.0271006	0.208153	-3.15821	0.00978863	0.202891	-3.14911	-4.61057
Ptdss2	-2.46686	0.0271493	0.208268	-0.113156	0.912508	0.96478	-2.25493	-0.0552391
Katna1	2.59389	0.0271895	0.208268	0.713553	0.489241	0.747368	1.99711	0.608956
Ank2	-2.49188	0.0271987	0.208268	-1.26745	0.238528	0.544905	-1.8249	-1.37425
Pnpla2	-2.46505	0.0272453	0.208268	-3.97181	0.0023778	0.178254	-2.46969	-4.58133
Kifc3	-2.51514	0.0272562	0.208268	-2.74108	0.0168298	0.217088	-1.72106	-2.30865
Mrpl11	2.46483	0.0272617	0.208268	2.54274	0.0257697	0.23896	2.48812	2.56075
Nup62	2.52119	0.0272793	0.208268	-1.50407	0.158085	0.459308	2.30451	-2.3953
Prkcdbp	2.46935	0.0274418	0.209093	1.80063	0.100638	0.377372	4.59827	2.87465
Calu	2.47281	0.0274671	0.209093	2.1737	0.0504193	0.300222	2.06985	1.88434
Comp	2.47341	0.0274735	0.209093	3.43634	0.0101868	0.205968	4.58509	6.48978
Pcnt2	-2.46068	0.0274877	0.209093	-1.06999	0.315819	0.61573	-2.48533	-1.32818
Sdcbp	2.46018	0.0275048	0.209093	3.29703	0.0124542	0.212141	3.01013	4.04738
Gzf1	-2.46227	0.0276218	0.209718	0.129345	0.899886	0.960129	-1.84073	0.119207
Itgb1bp1	2.46264	0.0276364	0.209718	2.63536	0.0314119	0.253287	2.59536	3.1862
Tal1	2.53094	0.0276577	0.209718	-0.139462	0.892129	0.956215	1.13853	-0.116133
Ahcy	-2.61229	0.0276893	0.209779	1.04717	0.315237	0.615273	-1.88263	1.00684
Rab5c	2.46424	0.0277497	0.210036	-1.43486	0.179557	0.48207	4.6902	-1.86461
Jundm2	2.70372	0.0278361	0.210036	2.38288	0.033188	0.258477	2.96115	2.8066
Msx1	2.56991	0.0278419	0.210036	1.03485	0.320603	0.619702	2.01442	1.36829
Tbrg4	-2.47133	0.0278596	0.210036	-0.727915	0.485525	0.744555	-2.14734	-0.562325
1500015O10Rik	2.45614	0.0278636	0.210036	4.29085	0.00106718	0.153227	8.26044	8.26885
1110020A09Rik	-2.45393	0.0278775	0.210036	-1.36265	0.202534	0.503612	-3.00258	-1.89268
Arf5	2.46024	0.0278968	0.210036	0.355693	0.728366	0.89017	2.46284	0.37732
D11Moh35	2.46882	0.0279288	0.210036	-0.148225	0.884586	0.952532	2.42627	-0.15367
Sec24d	2.45285	0.0279356	0.210036	-0.0434738	0.966023	0.987242	1.96896	-0.0417676
BC031353	-2.4567	0.0280701	0.21087	-1.51536	0.159089	0.460606	-3.62071	-2.0669
AI839920	-2.5241	0.0281481	0.211277	0.30295	0.766835	0.908244	-1.86819	0.234973
Evi5	2.44668	0.0282484	0.211714	-0.329128	0.750164	0.900265	1.81814	-0.270284
Fkbp2	-2.55961	0.0282584	0.211714	-1.75162	0.108016	0.388821	-1.96275	-1.4271
Npc2	2.50155	0.0282837	0.211714	0.386535	0.707415	0.88083	2.80631	0.401505
Mat2b	-2.45785	0.0283014	0.211714	1.46427	0.166911	0.468868	-1.9646	1.60142
Ank1	2.47151	0.0283899	0.212029	-0.0424612	0.966978	0.987532	2.34445	-0.0529787
Ctsh	-2.45104	0.0283973	0.212029	0.742271	0.477659	0.738911	-3.45583	1.23149
Ptprr	2.44353	0.0284253	0.212029	1.76773	0.110845	0.393245	1.19619	0.831426
Inpp5a	2.44248	0.0284574	0.212029	1.29848	0.218928	0.524239	2.66876	1.94284
Mrpl38	-2.47539	0.0284875	0.212029	-3.62108	0.00310453	0.185954	-2.22797	-2.67852
Tmem176a	2.46695	0.0285019	0.212029	1.08284	0.298939	0.602481	1.77734	1.43578
Loh12cr1	-2.5674	0.0285103	0.212029	-0.842186	0.41891	0.694356	-1.49886	-0.502852
Nbl1	2.44084	0.0285441	0.212103	2.04666	0.08152	0.351599	4.57223	4.38559
Khdrbs3	-2.47711	0.0285778	0.212177	-0.412461	0.687461	0.869781	-2.49219	-0.432188
0710007A14Rik	-2.44465	0.0286703	0.212686	1.5343	0.149382	0.449712	-1.8922	1.36572
Pkhd1l1	-2.61852	0.028711	0.21281	0.341186	0.738508	0.894388	-1.85087	0.225577
Phf7	-2.46322	0.0287924	0.213192	-3.19409	0.00732245	0.197201	-1.84148	-2.27021
Tfb2m	-2.4588	0.0288103	0.213192	-1.51251	0.154416	0.45402	-2.17916	-1.54064
Rhot2	-2.43801	0.0288363	0.213207	-1.56325	0.153381	0.453469	-3.08656	-2.54055
Csnk1d	2.51665	0.0289107	0.213579	1.73109	0.113548	0.396145	2.19824	1.59288
Dph2	-2.54333	0.0290019	0.214076	-1.24723	0.23433	0.540581	-2.0259	-1.37224
Mreg	-2.46302	0.0290303	0.214108	1.49207	0.162654	0.464078	-3.40462	1.66836
Acat2	-2.43541	0.0290986	0.214434	-0.257952	0.800489	0.922405	-1.85177	-0.256517
Npn3	2.58823	0.0291808	0.214862	2.41877	0.0348383	0.261714	2.7092	3.14551
Snrpg	-2.43189	0.0292126	0.214917	0.499416	0.628056	0.835718	-2.29273	0.639035
AW046014	2.46964	0.029264	0.21509	1.41129	0.185072	0.488544	0.690375	0.792598
Hr	2.59544	0.029299	0.21509	0.52958	0.605349	0.823158	2.55868	0.572376
ORF5	2.44095	0.0293085	0.21509	2.52086	0.0354921	0.263952	1.40013	1.10976
Usp16	2.42813	0.0293858	0.21548	3.20137	0.0114465	0.211263	2.6257	5.19161
Trip6	2.45666	0.0295337	0.21578	-1.45976	0.170928	0.474905	1.19673	-1.07321
Cideb	2.42317	0.0295477	0.21578	0.222965	0.82751	0.931657	2.11467	0.222405
Gsta3	-2.48899	0.0295592	0.21578	-2.15017	0.0522698	0.305519	-3.09155	-2.5995
P4ha2	2.46556	0.0295685	0.21578	1.80277	0.0991215	0.374524	2.06523	2.18913
3110005G23Rik	2.44758	0.0295715	0.21578	-0.992124	0.348274	0.640552	2.83063	-1.07882
D430039N05Rik	2.44084	0.0295722	0.21578	0.194928	0.849238	0.939336	1.84561	0.166369
Sulf1	2.42521	0.0296147	0.215914	0.692734	0.507274	0.757929	4.02677	1.00428
Rhou	2.44749	0.0297124	0.216408	2.2815	0.0416375	0.27708	1.85778	2.67187
Tmem25	-2.48576	0.0297311	0.216408	-0.19628	0.848614	0.939238	-2.41825	-0.146484
Tspan17	2.63377	0.0298399	0.217022	1.94977	0.0772104	0.343664	3.26386	3.45876
Ii	2.44232	0.0298928	0.217229	2.91055	0.0134114	0.212141	6.01885	12.1863
Zfp574	-2.43775	0.0299533	0.217444	0.323138	0.752496	0.901176	-2.04954	0.290659
4632404H12Rik	2.42004	0.0299712	0.217444	1.03425	0.320293	0.61948	1.40134	0.83147
Gm885	2.41697	0.0300684	0.217708	0.451714	0.658933	0.855699	1.71979	0.35971
1500002B03Rik	-2.43404	0.0300725	0.217708	-0.547095	0.593874	0.818242	-1.53567	-0.516779
Stk3	2.4202	0.0300809	0.217708	1.10454	0.292617	0.595944	1.73689	0.823658
2310042L06Rik	2.45209	0.030133	0.217765	1.73364	0.109403	0.391034	1.58791	1.65238
Coq10b	-2.42617	0.0301377	0.217765	2.44503	0.0359547	0.26452	-4.54091	3.98171
LOC382010	-2.44088	0.0302106	0.217949	1.33853	0.216708	0.521387	-2.62775	0.963457
Mtus1	2.43398	0.0302123	0.217949	0.68002	0.512082	0.761663	2.25623	0.704894
Tcba1	-2.48577	0.030251	0.218052	-1.66044	0.125369	0.410526	-1.37533	-1.24475
Tmem53	2.49629	0.0304501	0.219309	2.58945	0.0235301	0.233022	2.56987	2.25919
2410104I19Rik	-2.41444	0.0305465	0.219563	-1.51681	0.153374	0.453469	-1.49884	-1.15515
Slc27a1	-2.44945	0.0305749	0.219563	-2.00267	0.0764764	0.342454	-5.01998	-5.91046
Olfr1113	-2.53074	0.0305895	0.219563	-3.00705	0.0103819	0.206356	-1.30182	-1.66082
Rbm13	2.40787	0.0305947	0.219563	2.05786	0.0732895	0.336072	1.8805	1.54909
D10Bwg1364e	2.41345	0.0306086	0.219563	0.815724	0.436099	0.707144	3.25484	0.986047
Cd2bp2	-2.45883	0.0307159	0.220155	1.27704	0.225746	0.531356	-1.77117	1.45208
Ppp3r1	-2.50382	0.0307492	0.220217	2.37875	0.0338379	0.26026	-2.70026	2.68604
Sbk	2.44126	0.0307783	0.220248	-1.48434	0.163999	0.464646	3.40431	-3.08192
Ppp1r3f	-2.4033	0.0308311	0.220373	-2.3834	0.0409215	0.275138	-2.50884	-2.95792
Usp18	2.4004	0.0308452	0.220373	2.65621	0.0199379	0.222755	2.60995	3.85315
Spata6	2.41031	0.0309383	0.22086	0.147842	0.884772	0.952618	1.56585	0.122485
Akr7a5	-2.40851	0.0309729	0.22093	-0.737966	0.479427	0.740819	-2.83614	-0.993206
Ecm1	2.41077	0.0310274	0.221142	0.645477	0.536656	0.777944	2.32272	0.814262
Plekha4	2.47098	0.0311816	0.222063	1.68291	0.116322	0.398944	4.51055	3.75535
Plekha6	-2.39621	0.0312492	0.222093	-5.3032	0.000174361	0.103477	-1.98934	-5.34289
Smg7	-2.44509	0.0312697	0.222093	-2.58021	0.0248516	0.236317	-2.7163	-3.31437
Mmp13	2.42566	0.0313038	0.222093	-0.106459	0.916871	0.966393	3.37229	-0.102444
Yaf2	2.3942	0.0313094	0.222093	-0.0208251	0.983763	0.992818	2.31861	-0.0162513
2810046M22Rik	-2.39542	0.0313106	0.222093	-1.54017	0.157433	0.458872	-1.70884	-1.15242
BC023818	2.40087	0.0314269	0.222681	-0.845149	0.414532	0.691171	2.11802	-0.56314
Tnni3	-2.39082	0.0314435	0.222681	-2.73749	0.0244413	0.235218	-6.04996	-6.25257
Bahd1	-2.39084	0.0315115	0.222985	-0.117321	0.908509	0.963121	-1.91865	-0.129758
Acvr2b	-2.38603	0.0317101	0.223479	-2.24766	0.0568388	0.315252	-3.00645	-3.13534
B430214A04Rik	-2.38593	0.0317125	0.223479	-3.53022	0.00575814	0.193657	-1.87027	-3.44604
Suv420h1	2.49013	0.0317156	0.223479	-1.16855	0.263947	0.571793	1.92958	-1.10855
Klhdc1	-2.41445	0.0317183	0.223479	-1.44225	0.1916	0.494978	-3.8072	-2.78413
Zfp277	-2.44491	0.0317213	0.223479	1.68831	0.116625	0.398944	-1.556	1.00271
Fmo3	2.40585	0.0317764	0.223479	0.38868	0.705102	0.879692	2.14135	0.280608
Hdac11	-2.39062	0.0317768	0.223479	-1.52549	0.170049	0.473203	-2.90791	-2.16169
Llgl1	-2.56181	0.0318302	0.223479	-1.21694	0.245328	0.551353	-2.4141	-0.975323
1300018J18Rik	-2.3897	0.0318569	0.223479	0.534105	0.602899	0.821876	-1.90969	0.459764
Nlrx1	-2.38354	0.0318577	0.223479	-2.13348	0.0641217	0.324784	-1.88569	-1.69144
Sftpb	-2.38973	0.0318761	0.223479	-0.801067	0.437812	0.708232	-2.38861	-0.930089
Ptn	2.38475	0.0318826	0.223479	3.2755	0.011078	0.209329	3.91036	9.01006
Gabpb1	-2.43726	0.0319336	0.22362	1.54775	0.151548	0.452379	-1.49179	0.747977
Hapln3	-2.38228	0.031982	0.22362	-0.88623	0.39599	0.676776	-2.22433	-0.565868
Atp6v1g2	2.39031	0.0319944	0.22362	-0.32307	0.75194	0.901154	1.75521	-0.215507
Dgkz	-2.39799	0.0320554	0.22362	-0.259637	0.800053	0.922405	-3.23618	-0.332638
Rapgef4	2.38384	0.0320752	0.22362	0.268691	0.792655	0.92016	2.13944	0.337568
Scotin	2.37998	0.0320846	0.22362	1.43103	0.185329	0.48883	3.09189	2.72032
Hist2h2aa1	2.38521	0.0321142	0.22362	0.890762	0.393209	0.675103	3.32518	1.02583
Kcnj15	2.38219	0.0321237	0.22362	1.44152	0.173118	0.477562	1.63365	1.49731
Otub2	2.38936	0.0321287	0.22362	2.50226	0.0274957	0.243065	2.21671	2.08879
Crybb1	-2.41222	0.0321548	0.223626	0.641998	0.532302	0.774906	-1.99899	0.439791
Smyd1	2.38546	0.0322337	0.224001	-2.00959	0.0730922	0.335635	2.88889	-3.13429
3930401K13Rik	-2.38131	0.0322931	0.224179	-1.13354	0.282536	0.587099	-1.38508	-0.955834
Pkm2	-2.43749	0.0323108	0.224179	-0.941936	0.365326	0.653957	-2.19202	-1.1518
Fgf16	-2.37571	0.0323419	0.224179	-1.13827	0.278739	0.585359	-3.65296	-2.25839
Rbx1	-2.38997	0.0323735	0.224179	-2.05873	0.0602542	0.318942	-2.90267	-2.15798
Pla2g12a	-2.42997	0.0323853	0.224179	-1.09747	0.294875	0.597765	-2.64895	-2.06797
Ntrk2	-2.37251	0.032545	0.224696	-1.62086	0.134747	0.425815	-1.57953	-1.64902
4933430F08Rik	2.38639	0.032566	0.224696	1.44497	0.17863	0.481376	1.44692	1.21029
BC027246	-2.37527	0.0325665	0.224696	0.579142	0.573601	0.805775	-1.9005	0.354496
S100a11	2.37507	0.032586	0.224696	0.383413	0.709112	0.881532	6.04848	0.873022
Timeless	2.37129	0.0326117	0.224696	1.06426	0.31401	0.614403	4.0288	2.61491
Dmwd	2.38181	0.0326345	0.224696	1.64592	0.128289	0.415888	2.02063	2.10437
Amt	-2.37542	0.0326367	0.224696	-1.65461	0.123697	0.408346	-2.18546	-1.7711
A2bp1	-2.38131	0.0326827	0.2247	-2.72688	0.0277422	0.244328	-8.35341	-10.6715
Zfp60	-2.41749	0.0327222	0.2247	0.415431	0.68577	0.869124	-2.08787	0.341519
Corin	-2.40475	0.0327307	0.2247	-2.57696	0.0323831	0.255336	-4.54723	-5.34673
Golga4	2.43342	0.0327382	0.2247	1.30552	0.219111	0.524239	3.25947	1.78023
Gtf2e2	2.43274	0.0328326	0.224941	5.72864	7.04094e-05	0.0752036	1.69943	4.10945
2010005J08Rik	-2.39572	0.0328631	0.224941	-1.38288	0.190632	0.494042	-1.31283	-0.695119
Amfr	2.39231	0.0329062	0.224941	2.0853	0.0574415	0.315964	2.3372	2.54155
Tgfbi	2.44638	0.0329111	0.224941	2.5426	0.0270553	0.242042	2.67558	3.13695
Ppp2r5a	-2.49378	0.0329362	0.224941	0.804547	0.442819	0.711933	-2.6484	0.947927
Apg4d	-2.39488	0.032945	0.224941	-1.76556	0.100948	0.377842	-1.82361	-1.12963
1810021J13Rik	-2.38073	0.0329503	0.224941	-3.62611	0.0044664	0.185954	-2.47664	-2.9551
Mybl2	2.39776	0.0330065	0.225152	1.44538	0.179876	0.482113	1.24696	1.10436
Aebp2	2.36625	0.03307	0.225413	0.955002	0.363484	0.652498	1.82997	0.828849
Apod	2.43901	0.0331388	0.225709	3.19218	0.00968304	0.202891	4.78803	11.3409
Cnot7	-2.36949	0.0332276	0.225973	-1.46728	0.176804	0.480437	-2.4982	-1.2083
Rab34	-2.43272	0.0332565	0.225973	0.625366	0.545778	0.78436	-2.0218	0.437647
Gemin6	-2.38424	0.0332598	0.225973	0.227667	0.823678	0.931264	-1.19285	0.157544
Mocos	-2.37747	0.0332939	0.225973	-2.7926	0.0172516	0.217088	-1.21753	-1.67998
Tpm3	2.41978	0.0333046	0.225973	-1.04759	0.316107	0.615751	3.46638	-1.42377
Ccl21a	2.3599	0.0333299	0.225973	1.89314	0.0820361	0.352898	5.46972	5.27147
Taf10	-2.35933	0.0333644	0.226035	1.48338	0.169754	0.472678	-2.86168	2.05127
2510004L01Rik	2.40496	0.0334483	0.226242	2.81116	0.0236744	0.233022	6.97936	9.07237
Birc5	2.36085	0.033498	0.226242	1.75379	0.112425	0.394869	2.98573	2.23884
Pofut1	2.35747	0.0335053	0.226242	0.783695	0.447273	0.716222	1.19793	0.576614
Zfp119	-2.40281	0.0335351	0.226242	-1.8432	0.0958193	0.370171	-1.95167	-1.31212
Snapc3	2.36451	0.0335446	0.226242	1.82261	0.0923007	0.365698	2.03798	1.91662
BC008103	2.35907	0.0335475	0.226242	1.66885	0.119475	0.402195	1.8757	1.10628
Bcl7a	-2.35359	0.0337366	0.227282	-1.29882	0.230688	0.537065	-3.19401	-1.87102
Apoc2	-2.35329	0.0337527	0.227282	0.995519	0.340825	0.635008	-0.843668	0.72643
1110001A12Rik	2.3587	0.0337813	0.227302	-0.799792	0.443743	0.712647	3.06677	-1.08988
D930028F11Rik	2.44709	0.0338227	0.227409	0.613362	0.552885	0.789793	3.16481	0.458603
Sprr2a	-2.41836	0.0338831	0.227643	-1.17974	0.261311	0.568811	-1.06897	-0.640223
Cd3d	2.53698	0.0339603	0.22799	2.72147	0.0216393	0.226147	3.20377	2.4878
6330503K22Rik	2.35103	0.0340495	0.228416	0.660943	0.520268	0.768231	1.24669	0.325469
Atf7ip	2.41871	0.034224	0.22906	-1.32115	0.209907	0.512504	2.3815	-1.81534
3200002M19Rik	2.34933	0.0342344	0.22906	-0.146659	0.885859	0.953211	1.44886	-0.10595
E430039K05Rik	-2.36643	0.0342837	0.22906	-3.40709	0.0051245	0.191065	-1.63441	-2.80524
Khk	-2.39286	0.0342991	0.22906	-0.327173	0.749519	0.899949	-2.81806	-0.404417
4833420N02Rik	-2.3447	0.0343371	0.22906	0.926626	0.374031	0.661279	-2.70459	0.686807
Saa1	-2.42174	0.0343456	0.22906	-2.40881	0.0315917	0.253668	-2.78306	-2.94142
Vrk1	-2.36535	0.0343503	0.22906	-0.898011	0.388323	0.671103	-1.46427	-0.752406
Cul7	2.35027	0.0343512	0.22906	3.34041	0.00591025	0.193657	3.27475	3.70277
BC024683	-2.34651	0.0345297	0.230077	-0.811732	0.437896	0.70824	-1.78265	-0.66949
Tax1bp3	2.44745	0.0345575	0.23009	-0.705868	0.495028	0.750543	4.7551	-1.22275
Inmt	-2.37877	0.0345939	0.230161	1.13823	0.275895	0.582807	-13.7675	7.33784
Nol3	2.39138	0.0346204	0.230165	-0.0366245	0.971505	0.987817	2.48813	-0.0397228
Brp16	-2.34155	0.0347558	0.230893	-2.72071	0.0177432	0.217088	-1.23344	-1.94351
Ldb1	-2.40457	0.0348069	0.231059	-1.43531	0.17503	0.478592	-2.15761	-1.26998
Rpo1-4	-2.33825	0.0349697	0.231968	-1.2172	0.248669	0.555774	-1.82533	-1.15712
Anxa2	2.33449	0.0350078	0.232037	0.378701	0.713355	0.882748	5.09011	0.882452
Ppp1r10	-2.34711	0.0350322	0.232037	0.652419	0.525535	0.770855	-3.52834	1.61714
Mrpl34	-2.35831	0.0350642	0.232076	-0.524514	0.610241	0.825838	-1.75671	-0.652747
Prkr	-2.33268	0.0352043	0.2323	-2.47586	0.0305863	0.250453	-3.58575	-5.39869
Txndc9	-2.33792	0.035213	0.2323	-0.137927	0.892413	0.956333	-1.70891	-0.0967525
Mtbp	2.35671	0.0352777	0.2323	1.04421	0.316602	0.616311	1.38844	0.639864
Smtn	-2.39809	0.0352974	0.2323	-0.733834	0.481495	0.742082	-2.99649	-1.10127
Itgb1	2.34535	0.0353069	0.2323	0.231373	0.820977	0.930179	1.26443	0.136022
Nox4	2.41551	0.0353254	0.2323	4.59388	0.00271519	0.185928	3.28177	5.95772
Pfdn2	-2.32931	0.0353279	0.2323	2.87823	0.0130073	0.212141	-2.83529	2.21403
AW210570	-2.33684	0.0353523	0.2323	0.362085	0.724031	0.888006	-1.47291	0.347253
Fntb	-2.34154	0.035381	0.2323	-2.12065	0.0575352	0.315964	-2.70966	-3.04374
Drd2	-2.34258	0.0353819	0.2323	-3.35342	0.00673209	0.195209	-3.79155	-3.51144
Stx7	-2.32839	0.035416	0.2323	0.365078	0.723805	0.887998	-2.73278	0.320478
Nedd9	2.40437	0.0354237	0.2323	1.97637	0.0711748	0.334158	3.97059	4.08041
Mxd4	2.32925	0.0354373	0.2323	3.25668	0.00778172	0.197354	2.42164	2.44158
Slc7a7	-2.33388	0.0354902	0.232475	0.551809	0.590508	0.816279	-1.8602	0.435831
Myst2	-2.35688	0.0355364	0.232607	-2.10393	0.0627452	0.322866	-2.71636	-2.75366
Gng2	-2.3568	0.0355938	0.232811	1.75878	0.102162	0.379098	-2.57094	1.88464
Adcy6	-2.32529	0.0356443	0.23297	-4.29036	0.00157082	0.178254	-3.67844	-7.51518
Fcer1a	-2.32423	0.035691	0.232973	-1.34618	0.202701	0.503612	-2.25106	-1.25498
C1qtnf4	-2.33413	0.035697	0.232973	-0.479157	0.644533	0.846496	-2.82951	-0.70948
Usp30	2.33444	0.0357421	0.233096	-0.842675	0.415242	0.691966	1.55097	-0.810736
Mvp	2.38857	0.0358439	0.233589	1.31502	0.226941	0.532761	2.95035	2.29097
Nostrin	2.33862	0.0359038	0.233808	-1.33803	0.203901	0.505466	4.50811	-1.25378
Gimap8	2.32306	0.0359355	0.233843	1.35056	0.205211	0.50691	2.59941	1.85604
Rgs12	2.38757	0.0360079	0.234011	-0.489494	0.63469	0.839991	2.96152	-0.508548
2410004N11Rik	2.33777	0.0360324	0.234011	1.4436	0.184003	0.487063	1.10195	0.716807
Tcf4	2.34258	0.0360634	0.234011	-0.716314	0.488583	0.747185	4.4131	-0.864977
Gpr153	2.32094	0.0360665	0.234011	2.43627	0.0319619	0.254495	2.25353	2.15601
1200009O22Rik	2.36734	0.0361202	0.234154	1.51335	0.173193	0.477621	3.88838	2.16951
Ptk7	-2.33268	0.036141	0.234154	-0.923289	0.373956	0.661279	-1.72045	-0.737496
E130103I17Rik	2.33914	0.0361777	0.234221	0.720803	0.483818	0.744211	0.992104	0.826903
Gng8	2.33934	0.0362845	0.234742	3.16005	0.0107398	0.208485	3.02327	5.39945
Adrb1	-2.41389	0.036325	0.234833	-0.112905	0.911844	0.964467	-1.59604	-0.131592
Acadvl	-2.32413	0.0363519	0.234836	-2.5256	0.0298762	0.246977	-3.11392	-5.4648
Apg10l	-2.33373	0.0364949	0.235589	-1.55779	0.151449	0.452379	-1.34443	-1.17702
Manba	-2.31108	0.0366048	0.236044	1.95189	0.0728418	0.33563	-1.40591	1.18521
BC035295	-2.35878	0.0366284	0.236044	-0.333699	0.74671	0.898393	-1.89482	-0.272219
Shmt1	2.39985	0.0366612	0.236044	2.72772	0.0172646	0.217088	1.63192	1.48807
Capn2	2.33725	0.0366969	0.236044	0.0938005	0.927123	0.970759	1.95311	0.110376
2700063G02Rik	2.3231	0.0366979	0.236044	0.755771	0.463285	0.729905	1.45242	0.645054
Socs2	2.31515	0.0367496	0.236206	-2.86759	0.0136489	0.212141	3.59954	-4.44746
Rab37	-2.34398	0.036788	0.236282	0.282163	0.783166	0.915527	-2.48178	0.26585
Uqcrfs1	-2.32586	0.0368189	0.23631	0.150716	0.882514	0.951453	-1.6409	0.178392
Rft1	2.30663	0.0368891	0.236567	0.2484	0.810352	0.925434	2.17258	0.291059
Acot7	-2.31642	0.0369121	0.236567	-1.86922	0.101985	0.379089	-2.80553	-3.23444
Scarf1	-2.35412	0.0370304	0.237049	0.693061	0.504657	0.756816	-1.70491	0.689947
Skp1a	2.33264	0.0370406	0.237049	0.191174	0.85269	0.940484	3.54861	0.27121
Ube2e2	2.30776	0.0370865	0.237173	2.91998	0.0125558	0.212141	1.93776	2.88212
Ndufb7	-2.32249	0.0372313	0.237927	0.0480276	0.962427	0.985975	-2.26762	0.0644856
Prkra	2.30178	0.0372773	0.238037	-1.00078	0.335502	0.631076	3.09482	-1.21079
Grap	-2.38008	0.0373142	0.238037	2.59229	0.022457	0.229299	-2.09433	3.34682
Wars	2.30483	0.0373287	0.238037	1.86609	0.0903772	0.363399	1.40025	1.31586
2810405F18Rik	-2.30091	0.0373733	0.238151	-1.41122	0.189201	0.492331	-2.92633	-1.88516
Pkig	-2.37478	0.0375065	0.238829	-0.662736	0.524713	0.770855	-3.26465	-1.20629
Ypel3	-2.44418	0.0375527	0.238952	-0.732072	0.480014	0.741083	-1.59374	-0.401175
8430410A17Rik	2.31469	0.0375828	0.238973	1.42384	0.188798	0.492003	1.539	1.06128
BC030477	2.30702	0.0376122	0.238989	0.192342	0.850817	0.939533	1.67099	0.181801
Esrra	-2.31384	0.0376881	0.239301	-1.72823	0.115262	0.39786	-1.49326	-2.26127
2310004I24Rik	-2.30145	0.0377559	0.239415	-3.75614	0.00319982	0.185954	-2.01418	-2.26211
AA467197	2.3018	0.0377877	0.239415	1.49185	0.160729	0.462887	1.41304	1.80074
Tnks1bp1	2.40587	0.0378041	0.239415	-2.70605	0.0220369	0.227467	1.58015	-1.73547
Efcab2	-2.37031	0.037829	0.239415	-0.17846	0.862379	0.943803	-2.68737	-0.240152
Ptpro	2.29313	0.0378405	0.239415	-0.136235	0.894016	0.957014	1.73708	-0.155233
Tlcd1	-2.40177	0.0378952	0.239449	-1.67352	0.126317	0.411818	-2.6438	-1.94705
2310040C09Rik	-2.37095	0.0378997	0.239449	-1.4615	0.175236	0.478592	-1.51406	-1.08032
Ucp3	-2.3914	0.0381332	0.24075	0.829858	0.421605	0.69554	-3.27078	0.842437
2810432D09Rik	-2.30488	0.0381702	0.24075	1.39685	0.185888	0.489353	-1.57625	0.88539
Mtap4	2.31279	0.0381868	0.24075	-0.826034	0.425033	0.69879	1.51907	-0.524677
Nme1	2.29365	0.0382205	0.240792	1.42273	0.195375	0.497781	3.93652	2.61775
Hist1h4h	-2.29617	0.0382946	0.241088	-2.34659	0.0404866	0.274077	-2.25304	-4.42274
Pols	2.33233	0.0383572	0.241312	1.96011	0.0741655	0.337709	2.00633	1.73929
Eef2	2.31914	0.0384025	0.241426	0.803256	0.439178	0.709068	4.72099	3.00921
6430573F11Rik	-2.3652	0.0384576	0.241602	0.0687091	0.946272	0.979549	-2.01069	0.0606156
Acate3	2.30562	0.0385846	0.242069	0.636934	0.535478	0.776989	2.93258	0.730909
C730026E21Rik	-2.30195	0.0385864	0.242069	0.0840257	0.934383	0.973345	-1.88645	0.0607477
Gal3st3	2.28749	0.038646	0.242273	-0.264693	0.795832	0.921603	1.4946	-0.1678
Kif3a	2.29811	0.0386987	0.242357	0.880582	0.394607	0.675149	1.5841	0.638104
1500002O20Rik	-2.28661	0.0387139	0.242357	0.157924	0.877596	0.950178	-2.36038	0.188093
Cul1	-2.30331	0.0387627	0.242387	-0.225178	0.82652	0.931657	-3.06888	-0.40314
Rab4b	2.28401	0.0387887	0.242387	1.51233	0.155301	0.455064	1.74902	1.09007
Hspa2	2.32137	0.0388262	0.242387	0.704571	0.49397	0.750141	1.38293	0.425628
Atp5l	-2.29279	0.0388382	0.242387	-0.386461	0.708916	0.881532	-2.02279	-0.580545
Tulp3	2.28023	0.038855	0.242387	-2.37394	0.0354566	0.263932	1.61449	-1.21315
Eef1g	2.27808	0.0389443	0.242774	2.02307	0.0735542	0.336163	2.47176	2.43187
Hmg20a	-2.28106	0.0389963	0.242929	-0.0371551	0.971006	0.987761	-1.53993	-0.0152684
Slc1a3	2.27623	0.0390708	0.243222	1.93907	0.0906486	0.363775	3.99722	5.33316
Gpbp1	-2.28142	0.0390985	0.243225	2.20968	0.049901	0.298488	-1.36858	2.12918
Ormdl3	2.29623	0.0391333	0.243272	1.37327	0.199386	0.501677	1.92341	1.15595
Rrad	2.27452	0.039322	0.244274	-3.78392	0.00311458	0.185954	7.71744	-8.0316
Wdr21	-2.27948	0.0393908	0.244531	-0.750795	0.470543	0.734357	-3.03662	-1.20137
Erich1	2.30288	0.0394489	0.244721	-0.704927	0.494296	0.75029	1.58521	-0.327769
4930449E07Rik	-2.30247	0.0394987	0.244859	-0.495684	0.631441	0.837469	-1.42817	-0.247996
Dtx4	2.36388	0.0395717	0.244968	0.337504	0.741188	0.895509	1.26904	0.214292
Mlh3	-2.28787	0.0395828	0.244968	-1.87696	0.085879	0.357229	-1.94402	-1.72486
Upk3b	-2.33465	0.0395989	0.244968	-0.0466991	0.96351	0.986406	-3.98925	-0.0864285
Rpl27a	2.28297	0.039675	0.245269	-0.993651	0.342446	0.635492	2.73777	-1.43018
Tnc	2.34614	0.0397321	0.245451	2.93502	0.0174896	0.217088	2.44639	3.21345
5730469M10Rik	-2.3008	0.0397971	0.245682	-2.6936	0.0189659	0.219953	-3.21183	-3.58886
1110021H02Rik	-2.26992	0.0398305	0.245718	-0.27817	0.786843	0.917044	-2.47448	-0.267197
Lgals9	2.26586	0.0399229	0.246	1.37744	0.196259	0.498637	3.87257	1.84505
2210018M03Rik	-2.27762	0.039952	0.246	-3.98089	0.0016321	0.178254	-1.80581	-3.28942
Efna1	2.27405	0.0399872	0.246	-1.12042	0.283081	0.587452	3.48758	-1.33971
Thap11	-2.26438	0.0399974	0.246	-0.72153	0.485469	0.744555	-1.97483	-0.769432
Mglap	2.27127	0.0400345	0.246	3.44113	0.00634637	0.194142	6.82375	12.4499
Hsf4	-2.26382	0.0400421	0.246	-0.225445	0.825182	0.931657	-2.55257	-0.194016
Cldn12	-2.32958	0.0401081	0.246236	-3.96282	0.00358326	0.185954	-2.90852	-5.69482
AW046396	-2.261	0.0402839	0.247145	-3.75913	0.00491146	0.188456	-2.78062	-5.14424
Stmn2	2.25954	0.0403364	0.247196	-1.99441	0.0682859	0.330529	2.48249	-2.53153
Uqcr	-2.28145	0.0403799	0.247196	-0.75298	0.470963	0.734498	-1.56321	-0.612553
Ciapin1	-2.27934	0.040397	0.247196	-0.533029	0.603269	0.821876	-2.87579	-0.800503
Dbn1	2.31108	0.0404107	0.247196	3.02308	0.0202302	0.224271	2.03552	3.99079
4732435N03Rik	2.26101	0.0404568	0.247196	-1.63608	0.127295	0.414173	1.3969	-0.955383
Stoml2	-2.25865	0.0404589	0.247196	2.39021	0.0373891	0.264577	-1.51479	1.90251
1110001C20Rik	2.27927	0.0405094	0.247335	-0.635884	0.542191	0.781886	2.62333	-0.659574
9530046H09Rik	-2.27067	0.0406575	0.247933	1.39516	0.196051	0.4985	-1.88481	1.16324
Rhod	2.25952	0.0406814	0.247933	2.12865	0.0653358	0.32625	2.18651	2.88929
3110004L20Rik	-2.30001	0.0407075	0.247933	0.873757	0.401287	0.679197	-1.89845	0.885658
Evi2a	2.25788	0.0407233	0.247933	-0.0229462	0.982161	0.992226	2.88876	-0.0275146
Cyb5	2.25621	0.0407478	0.247933	-0.655751	0.523802	0.770855	3.09576	-0.93735
Aqp11	-2.2553	0.0407836	0.247933	-2.2554	0.0468906	0.291088	-1.90885	-1.23308
Gcnt1	2.30516	0.0408066	0.247933	1.66354	0.122971	0.407635	1.93531	1.18473
Mmp2	2.25675	0.0408301	0.247933	3.10017	0.0173468	0.217088	5.2954	10.9748
Slc39a6	2.25279	0.0408992	0.248165	-0.496559	0.628897	0.836516	1.73481	-0.554816
Rhbdf1	2.25235	0.0409241	0.248165	1.55046	0.153726	0.453821	2.39753	2.82643
Btbd6	-2.26097	0.0409731	0.248224	-3.30968	0.00807787	0.197354	-1.50876	-2.57374
Sgcb	2.28019	0.0410167	0.248224	-2.15645	0.0560475	0.313718	1.70961	-3.29942
Sort1	-2.29635	0.0410389	0.248224	-1.28746	0.226738	0.532659	-5.64589	-3.94173
Chaf1a	2.25108	0.0410811	0.248224	1.48929	0.168995	0.471448	1.38595	1.52181
Mcf2l	2.25185	0.0411152	0.248224	3.23947	0.0108903	0.208485	5.11816	6.4225
Ctdspl2	-2.2554	0.0412125	0.248224	0.979696	0.348587	0.640661	-1.22933	0.665047
Taf13	-2.26274	0.0412336	0.248224	0.935065	0.370757	0.65849	-1.82276	1.14762
Hps6	-2.26357	0.0412562	0.248224	0.509955	0.620666	0.831102	-1.82973	0.580092
D030028O16Rik	2.42055	0.0412781	0.248224	-1.0167	0.342294	0.635475	5.25439	-2.83172
0610037H22Rik	2.25708	0.0413029	0.248224	1.01949	0.332464	0.628644	1.17311	0.633009
Unc84a	-2.25173	0.0413237	0.248224	-3.26	0.00786653	0.197354	-1.54557	-1.93278
1200014J11Rik	-2.24688	0.0413237	0.248224	-2.17075	0.049108	0.297365	-1.24569	-1.71485
Arl2bp	2.25771	0.0413618	0.248224	1.35263	0.201628	0.503612	1.96515	2.19668
Slc6a17	-2.24606	0.0413831	0.248224	-1.75951	0.114912	0.397375	-1.56237	-1.43142
C3	-2.26067	0.0414058	0.248224	-1.22293	0.260387	0.567884	-6.95809	-4.33697
Nudt6	-2.34325	0.0414105	0.248224	-2.96235	0.0171567	0.217088	-3.24072	-4.37675
3110049J23Rik	-2.24786	0.04142	0.248224	-4.48837	0.00296431	0.185954	-1.70882	-3.03387
Cpt2	-2.24558	0.0414579	0.248224	-2.19518	0.0507953	0.301134	-4.47464	-4.31892
Prnp	2.25422	0.0414636	0.248224	1.71775	0.11195	0.394528	7.45395	4.95078
Negr1	2.24449	0.0414965	0.248233	-1.16566	0.264696	0.572729	1.5626	-1.32185
Rad1	-2.28252	0.0415209	0.248233	-2.27465	0.0413651	0.276661	-1.75221	-1.68285
Mgea6	-2.2574	0.0416621	0.24891	-0.655992	0.526879	0.771427	-3.64317	-0.902645
Lsm14b	2.24444	0.0417519	0.249276	-0.240624	0.814817	0.928207	1.57418	-0.138912
Adhfe1	-2.25707	0.0417962	0.249276	0.0330897	0.974308	0.988747	-1.18554	0.0199692
S100a16	2.24361	0.0418074	0.249276	1.88409	0.0863304	0.357515	2.61737	3.02412
2310010B21Rik	-2.24217	0.0418607	0.249344	-0.289608	0.776707	0.912304	-1.62592	-0.307698
Rfxap	-2.24511	0.0418747	0.249344	2.00117	0.0667005	0.328656	-1.48077	1.31744
Tef	-2.23761	0.0420498	0.250219	-0.606762	0.55456	0.791106	-3.93354	-0.988439
Fkhl18	2.25878	0.0421176	0.250366	0.223325	0.82712	0.931657	3.55892	0.333785
Acly	2.24206	0.0421747	0.250366	-1.595	0.13667	0.428435	2.14502	-2.22394
AI595366	-2.26972	0.042297	0.250366	-3.12715	0.00873432	0.200912	-3.11385	-4.49996
Rhcg	-2.30166	0.0423201	0.250366	1.10622	0.289918	0.593874	-1.81861	1.06006
Arl6ip5	2.23377	0.0423298	0.250366	2.65112	0.0277878	0.244332	1.99673	4.22666
Oxnad1	2.32331	0.0423343	0.250366	-0.0846753	0.933827	0.973345	2.47115	-0.112067
Mfn1	-2.40778	0.0423463	0.250366	-3.01308	0.0100823	0.205431	-2.63365	-2.83326
Gm239	-2.23401	0.0423507	0.250366	0.618601	0.547023	0.785361	-1.92643	0.343198
Hprt	2.25989	0.0423518	0.250366	1.59607	0.14263	0.439493	2.16033	1.8183
Smpdl3b	-2.32559	0.0423558	0.250366	0.854897	0.417704	0.693344	-1.81348	1.07728
Napsa	2.2561	0.0424237	0.250568	1.3938	0.187019	0.489949	1.87307	1.39255
Glb1	-2.27209	0.0424462	0.250568	-2.775	0.0207068	0.225249	-1.67301	-3.1938
Ralgps1	2.25993	0.0425268	0.250686	2.63726	0.0279636	0.244332	1.38738	1.4186
Trim35	-2.24252	0.0425275	0.250686	-0.43392	0.671498	0.861297	-1.96181	-0.404006
1810026J23Rik	-2.34103	0.0425699	0.250686	-1.24231	0.236162	0.542392	-2.0241	-1.02201
Mbd5	2.28307	0.0425789	0.250686	-0.367443	0.719233	0.88642	1.83572	-0.188249
AW125753	-2.23763	0.0426585	0.250744	-0.907035	0.385331	0.669293	-1.82667	-0.972991
Sorbs1	2.27389	0.0426794	0.250744	1.92422	0.0888677	0.360752	1.59731	1.70939
Kcnab2	2.30121	0.0426805	0.250744	1.9785	0.0765991	0.342828	1.96819	2.93666
Fxyd7	2.2318	0.0427014	0.250744	1.61861	0.130379	0.418711	2.06361	1.03051
Esm1	2.23345	0.0428007	0.251107	0.184391	0.857807	0.942611	4.56123	0.330619
Slc25a39	-2.22714	0.0428603	0.251107	0.4001	0.695688	0.874092	-2.42976	0.49781
D8Ertd594e	2.23425	0.0428967	0.251107	0.23669	0.816635	0.928621	1.84956	0.195167
Tjap1	2.22724	0.0428979	0.251107	-0.0620308	0.95154	0.981463	2.26568	-0.0548774
Chtf18	2.22946	0.042995	0.251107	1.57826	0.138534	0.431956	1.3886	1.24209
Mthfsd	2.22953	0.0430263	0.251107	0.232684	0.821387	0.930179	1.1673	0.111495
Tcfap2e	-2.2667	0.0430637	0.251107	-1.56992	0.143184	0.440741	-2.23734	-1.08647
LOC384214	-2.2502	0.0430812	0.251107	-1.88857	0.0815605	0.351599	-2.3257	-2.45751
Tubd1	2.23202	0.0430854	0.251107	0.443695	0.664606	0.858433	1.22868	0.324001
Echdc2	-2.22438	0.0430877	0.251107	0.992623	0.349202	0.640661	-2.86464	1.47554
Rps24	2.22596	0.0430998	0.251107	-0.0958444	0.925112	0.97012	0.922508	-0.0777535
Rras2	2.22718	0.0431016	0.251107	1.06633	0.307985	0.61062	3.40819	1.08006
Dedd2	-2.22507	0.0431662	0.251178	-1.28187	0.230705	0.537065	-3.26152	-2.03111
Dctn5	-2.22421	0.0431943	0.251178	0.596083	0.563119	0.798215	-1.65138	0.465516
Rpp14	-2.22336	0.0431985	0.251178	-1.4021	0.188062	0.491236	-1.75431	-1.12337
Dyrk2	2.25352	0.0432527	0.251329	-0.996936	0.34434	0.636988	1.63606	-0.877341
Sema4b	-2.28491	0.0434058	0.251791	-2.29166	0.054361	0.30904	-2.93021	-4.04184
2810003C17Rik	-2.23287	0.0434188	0.251791	-1.91854	0.0793641	0.347406	-2.20854	-2.28605
Gm83	2.22041	0.0434217	0.251791	-0.631409	0.539563	0.780118	2.30484	-0.739324
Wdr11	-2.25666	0.0434454	0.251791	0.779039	0.455086	0.723149	-1.94753	0.647855
Mina	2.22487	0.0435205	0.25199	-0.418	0.688183	0.869829	1.60509	-0.364879
Nos3as	-2.32925	0.0435363	0.25199	-1.29894	0.22187	0.526447	-1.50952	-0.996572
Nup155	-2.2222	0.0436023	0.252208	-1.70791	0.111948	0.394528	-1.1066	-1.00109
6330407D12Rik	-2.22197	0.0436785	0.252406	-1.28603	0.221438	0.526447	-2.15972	-0.704832
Sel1h	-2.25694	0.0436934	0.252406	-0.662737	0.525238	0.770855	-2.8146	-0.887364
Cklfsf4	-2.34964	0.0438912	0.253385	-1.67946	0.117211	0.398944	-1.78127	-1.33115
1700073K01Rik	-2.27436	0.0439966	0.253829	-2.09858	0.0670038	0.328848	-2.92551	-3.03417
Pscd3	2.22944	0.0440514	0.253965	2.73736	0.0264163	0.239553	2.79247	5.02761
Adh1	-2.27321	0.0440772	0.253965	0.26038	0.798799	0.922405	-3.74349	0.781533
1190005F20Rik	-2.21187	0.0441122	0.253994	-0.301982	0.768873	0.909322	-1.08758	-0.293806
0610031J06Rik	2.24476	0.0441393	0.253994	1.36907	0.196977	0.499284	2.59816	2.13543
Dctn2	2.21533	0.04418	0.254063	2.53107	0.033557	0.259535	3.06018	4.07141
Dapk3	2.24525	0.0443394	0.254678	1.71538	0.110279	0.392263	1.3343	1.67001
Slc38a2	2.23098	0.0443508	0.254678	-0.579747	0.572745	0.805005	2.82705	-1.19432
Lad1	-2.21333	0.0443727	0.254678	-1.92003	0.0829534	0.353449	-2.35705	-2.0577
BC051244	-2.23049	0.0444013	0.254678	-0.632504	0.544696	0.783469	-2.3101	-0.60117
Ntn3	-2.26065	0.044497	0.254823	-1.44896	0.172786	0.477091	-0.947172	-0.710992
Keo4	2.25845	0.04452	0.254823	1.97004	0.0714618	0.334158	1.20486	1.49829
Rnpc2	-2.22458	0.0445463	0.254823	-1.18716	0.260215	0.567841	-2.4	-1.32773
Gng5	2.22351	0.0445512	0.254823	-0.664482	0.520314	0.768231	3.35082	-0.563983
Nme6	-2.35479	0.0445839	0.254823	2.04982	0.0612347	0.321023	-1.8838	1.54503
AW049765	2.2124	0.0445983	0.254823	2.29704	0.0432904	0.279885	1.03857	1.32393
Anapc4	-2.21346	0.0447073	0.255282	0.755316	0.466268	0.731487	-1.81555	0.457852
Rbbp5	-2.20467	0.0448179	0.255439	0.54847	0.593277	0.817799	-1.48413	0.488132
Arhgap1	2.23798	0.044826	0.255439	0.383603	0.707556	0.88083	1.69773	0.272856
Gtpbp2	2.20297	0.0448498	0.255439	1.63607	0.136002	0.427353	1.93302	1.44023
Peli2	-2.28063	0.044853	0.255439	2.06327	0.0596757	0.318931	-1.63531	1.6268
Ash2l	-2.21169	0.0448782	0.255439	-1.14945	0.284116	0.588529	-1.0684	-0.52925
Ppm2c	-2.37553	0.0450089	0.256019	-1.76247	0.102119	0.379098	-2.62924	-2.12945
9030224M15Rik	-2.25934	0.0450675	0.256188	-2.45691	0.0318801	0.25407	-1.75115	-2.99389
Psmd9	2.28785	0.0451148	0.256266	1.12134	0.283728	0.588067	1.18003	0.629536
Gpr137b	2.21428	0.0451609	0.256266	1.7616	0.101764	0.378794	1.70696	1.37151
Pscdbp	2.20847	0.0451675	0.256266	3.5077	0.00664303	0.194408	3.09299	4.78034
3300001G02Rik	-2.21386	0.0452132	0.256362	-0.52911	0.611771	0.827029	-2.05222	-0.497686
Anp32a	-2.20436	0.0452709	0.256369	2.67703	0.021701	0.226147	-2.16213	2.54607
Galm	-2.21898	0.0452721	0.256369	-0.0882821	0.931236	0.972076	-2.07906	-0.0922107
Igfbp3	2.22046	0.0453141	0.256444	1.95977	0.0899045	0.362468	1.84996	2.19724
Hmgb2l1	-2.24199	0.0453984	0.256758	0.822085	0.426104	0.6993	-1.42446	0.338791
Hist1h2af	2.21988	0.0454712	0.256872	1.48027	0.167575	0.46911	4.63441	2.34897
1110001E17Rik	-2.19893	0.0454917	0.256872	-1.0075	0.332117	0.628644	-2.86224	-1.11592
9630020G10Rik	-2.20089	0.0455053	0.256872	-0.706332	0.495079	0.750543	-1.56967	-0.575559
Smap1	2.19374	0.0456449	0.257192	-0.399749	0.697696	0.87576	2.07511	-0.254952
AA960436	-2.29049	0.0456484	0.257192	0.661249	0.520008	0.768231	-1.34214	0.452019
Ebi2	2.25802	0.0456485	0.257192	0.0840046	0.934339	0.973345	1.95103	0.0703114
Hrsp12	-2.21415	0.0457608	0.257556	1.20266	0.25057	0.557365	-1.43187	1.19862
Prkar1a	2.29776	0.045771	0.257556	1.91275	0.0808234	0.350117	2.61769	1.9472
Rgs10	2.27982	0.0458105	0.257615	0.286495	0.780569	0.914515	3.96966	0.435183
BC034076	2.19825	0.045865	0.257708	-0.195431	0.849539	0.939336	1.82813	-0.191087
Hpcal1	2.27032	0.0458849	0.257708	2.94438	0.0131736	0.212141	1.3266	1.28613
Hecw2	2.21704	0.0460649	0.258396	2.83592	0.014285	0.21517	1.63225	1.57409
Zfp318	2.19115	0.0460654	0.258396	-1.60359	0.136223	0.427593	1.42151	-1.41542
Tpst1	-2.27051	0.0461782	0.258802	0.959903	0.362213	0.652292	-3.16197	1.37914
Ncoa5	2.19156	0.0461975	0.258802	0.193914	0.850009	0.939533	2.01365	0.197152
1200016B10Rik	-2.20227	0.0462251	0.258802	1.45492	0.175319	0.478592	-1.99712	1.17326
Psmd7	2.23715	0.0463022	0.259071	1.18271	0.272056	0.578695	2.05237	1.25303
Rtn3	-2.18601	0.0463523	0.259189	0.286872	0.77894	0.913828	-2.36057	0.284709
Lrriq2	-2.19395	0.0464296	0.259458	1.66704	0.121846	0.406841	-1.77203	1.24663
Uchl3	2.19727	0.0465214	0.259792	-0.637679	0.536455	0.777899	4.90058	-0.9054
Srpk2	2.2496	0.0465478	0.259792	4.08181	0.00290571	0.185954	2.14308	5.25445
Ercc1	-2.19165	0.0466037	0.259815	-0.376351	0.713942	0.883324	-1.97996	-0.359698
Mrps5	-2.18288	0.0466102	0.259815	-0.0335163	0.973871	0.988517	-1.08527	-0.024653
Psmb6	-2.22835	0.0466541	0.259897	-0.822122	0.426904	0.699743	-3.04083	-1.02694
1700071K01Rik	-2.19963	0.046722	0.260112	0.371667	0.71676	0.885148	-1.46009	0.355886
BC056929	2.18778	0.0467808	0.260276	3.02085	0.0171384	0.217088	1.91185	6.33048
Ap1g1	2.18139	0.0468524	0.260369	1.10753	0.291633	0.595167	1.1563	0.669018
Ireb2	2.18142	0.0468715	0.260369	0.280087	0.784801	0.916356	1.13385	0.210575
Zdhhc12	2.18549	0.0468851	0.260369	-1.98834	0.0719086	0.334272	2.21441	-1.87578
Sfrs14	-2.17844	0.0469634	0.260641	-1.24917	0.245282	0.551353	-2.8946	-2.87522
Rasip1	2.19436	0.0469982	0.260672	0.275789	0.787177	0.917075	2.90242	0.360199
Plce1	2.24615	0.0471492	0.261346	0.917167	0.377124	0.663208	1.97226	0.574974
Ddx21	2.2744	0.0473387	0.262169	-0.33177	0.748374	0.899423	2.50347	-0.298423
9430010O03Rik	-2.19488	0.0473566	0.262169	2.03508	0.0637215	0.324452	-1.78989	1.6846
Cdk10	2.17828	0.0475124	0.262647	1.86421	0.0860416	0.357249	1.4283	1.26694
Txndc13	-2.18481	0.0475218	0.262647	-1.15054	0.275101	0.582252	-3.60249	-2.45311
0610012D17Rik	-2.17263	0.0475506	0.262647	-0.8776	0.397159	0.677509	-2.26613	-0.986379
Psmb10	2.23616	0.0475799	0.262647	1.39416	0.190419	0.494042	3.33597	2.30742
Surb7	2.23456	0.0475904	0.262647	-0.107021	0.916408	0.966342	2.74453	-0.105801
Ugcgl1	2.1811	0.047632	0.262714	0.593241	0.563907	0.798395	1.82327	0.634316
Ret	-2.16874	0.0478168	0.263425	-1.23907	0.237473	0.543999	-1.9989	-0.957336
Cebpg	-2.18218	0.04782	0.263425	-0.796113	0.442119	0.71145	-1.54788	-0.655172
Atp6v1b2	2.18971	0.0480611	0.264589	-0.415772	0.6886	0.870109	1.86788	-0.287143
Nck2	2.24233	0.0480921	0.264596	3.47944	0.00458153	0.185954	2.67069	4.19699
Dnajc19	-2.18947	0.048222	0.265005	0.205146	0.840908	0.935789	-1.55608	0.111839
Olfr1195	2.17338	0.048226	0.265005	-0.234869	0.819315	0.929588	1.43739	-0.14115
D6Ertd365e	2.22909	0.0482763	0.265117	0.734074	0.47701	0.738911	2.825	0.814087
Hist2h3c1	2.17969	0.0483529	0.265277	1.43259	0.177949	0.480932	1.4567	1.31997
Mrps16	-2.19707	0.0483649	0.265277	1.10698	0.293676	0.5966	-1.57184	1.18856
Kcne1	2.16304	0.0484347	0.265496	-2.53545	0.0249197	0.236498	1.33451	-1.5118
Cirbp	-2.16132	0.0485186	0.265792	-2.10477	0.0566587	0.315235	-5.05304	-6.50353
Slc5a6	-2.17899	0.0485523	0.265813	-3.1465	0.011807	0.212141	-4.08759	-7.45863
Eif2b4	2.17043	0.048588	0.265845	1.04947	0.319715	0.618719	1.85172	0.737422
Por	-2.20243	0.0486777	0.265957	-2.71047	0.0200544	0.222876	-1.71674	-3.68535
Mylc2b	2.21721	0.0487173	0.265957	1.28346	0.221896	0.526447	6.23965	3.35759
BC011209	-2.16924	0.0487249	0.265957	-3.47744	0.006218	0.193657	-2.66307	-3.84196
D16Ertd472e	2.17227	0.0487278	0.265957	1.77136	0.101403	0.378092	1.74311	1.74175
1190017O12Rik	-2.15744	0.0488463	0.266401	0.247006	0.809574	0.925139	-1.8965	0.364292
4930547C10Rik	-2.16116	0.0488859	0.266401	-0.394591	0.700775	0.877027	-1.86902	-0.317094
F830021D11Rik	2.16332	0.0488991	0.266401	0.793755	0.442926	0.711977	1.42439	0.66776
2310022A10Rik	2.17046	0.0489289	0.266401	-0.669463	0.518091	0.766503	2.13636	-0.63759
Lbp	2.28972	0.0489889	0.266564	2.40002	0.0492616	0.297365	2.3466	4.18427
Pdlim2	2.18182	0.0491113	0.267067	1.54346	0.160017	0.461591	3.31518	2.84086
Hexb	2.15773	0.0491575	0.267155	-0.447672	0.665458	0.858537	2.94171	-0.38492
Hdac2	-2.15804	0.049203	0.267239	-2.69149	0.0189498	0.219953	-3.2043	-4.55442
Myo9b	2.17864	0.0494315	0.268317	1.46278	0.18071	0.483232	2.60245	2.22624
Zfp428	-2.22431	0.04953	0.268559	1.04941	0.313179	0.614398	-1.96747	1.29104
Gapd	2.15326	0.0496047	0.268559	0.935386	0.371986	0.659251	1.35528	0.96491
Ndufs7	-2.20925	0.0496061	0.268559	-1.80309	0.100128	0.376601	-1.80738	-1.94044
Ddah1	2.25501	0.0496225	0.268559	3.88956	0.00582083	0.193657	3.66226	7.71602
Thumpd1	-2.15731	0.0496269	0.268559	-0.368916	0.720804	0.886651	-1.96465	-0.311238
Ush2a	2.14992	0.0497799	0.269223	-1.38962	0.188715	0.492003	2.65347	-2.50819
AI661017	2.21891	0.0499831	0.270016	0.0658861	0.948471	0.98041	1.41502	0.060333
Txn1	2.14536	0.0500175	0.270016	1.09891	0.292036	0.595405	2.57053	1.21186
Cmpk	2.19025	0.0500177	0.270016	1.23393	0.242045	0.547609	3.04773	1.75319
Scyl1	2.14673	0.0501454	0.27022	-0.912665	0.384397	0.668943	2.21558	-0.885144
2810030E01Rik	-2.14529	0.0501664	0.27022	1.02023	0.329337	0.626578	-1.26875	0.54649
Dld	2.20051	0.0501816	0.27022	0.11953	0.907013	0.962822	3.56736	0.24822
4932408F19Rik	-2.14895	0.0502032	0.27022	-1.14678	0.280499	0.586775	-2.28696	-1.37208
Hbs1l	-2.143	0.0502084	0.27022	-0.25517	0.802951	0.922709	-2.1403	-0.244549
Kctd5	-2.1603	0.0502375	0.27022	2.43321	0.0355686	0.26408	-0.875226	1.85748
2310016A09Rik	-2.14463	0.0502857	0.270316	2.03888	0.0804902	0.349353	-2.4394	2.39667
C630029K18Rik	-2.19501	0.0503542	0.270521	-3.11508	0.00963252	0.202891	-1.33618	-2.26323
H2-DMb1	2.21765	0.0504024	0.270616	2.13848	0.0521084	0.304976	2.89648	3.81775
2700094K13Rik	-2.14673	0.050488	0.270831	-0.5604	0.586698	0.814153	-2.29404	-0.592366
Lrig3	2.14231	0.0505033	0.270831	0.442298	0.666758	0.859118	0.999119	0.325369
LOC732482	2.15375	0.0506498	0.271454	-0.574877	0.582789	0.811384	1.51648	-0.611525
Zfp397	-2.15109	0.0506878	0.271494	-0.223281	0.82679	0.931657	-1.82839	-0.140631
Catnbip1	2.14678	0.050791	0.271739	2.87971	0.0163099	0.217088	3.56661	4.4562
Tbcc	2.15467	0.0507947	0.271739	-2.98595	0.0126082	0.212141	1.56114	-2.53065
Snx14	2.15398	0.0508631	0.271942	-0.00516654	0.995967	0.998547	1.51052	-0.00459273
1300014I06Rik	2.13683	0.0509323	0.272059	0.560651	0.584588	0.812871	1.16396	0.36517
Cacnb4	-2.16351	0.0509462	0.272059	0.974824	0.351739	0.64203	-1.01906	0.597019
Rai14	2.16603	0.0510846	0.272493	1.76487	0.111275	0.393902	2.43127	2.49763
2900041A09Rik	-2.13414	0.0510885	0.272493	-1.55529	0.144383	0.442342	-2.81361	-1.98761
Aldh3a1	-2.2378	0.0511727	0.272688	0.944143	0.369631	0.657959	-1.89669	0.9216
B230208J24Rik	2.14898	0.0512153	0.272688	1.12863	0.282425	0.587063	1.79486	1.10023
Mrpl54	2.13973	0.051217	0.272688	-0.304448	0.765969	0.908155	2.06341	-0.408851
Slc2a8	-2.13134	0.0513155	0.273049	-1.36494	0.1972	0.499709	-1.61652	-0.897648
1700012B18Rik	2.13041	0.0513548	0.273094	0.706333	0.492459	0.748923	1.54953	0.446822
EG665378	-2.16084	0.0515502	0.27397	-0.841236	0.420942	0.695313	-1.86886	-1.0191
Bmp4	2.13211	0.0516154	0.274022	0.645403	0.530854	0.774318	3.3715	0.909074
Zfyve16	2.13353	0.0516216	0.274022	-0.493624	0.631577	0.837508	1.8082	-0.368824
Rpl9	-2.18597	0.0517349	0.27446	0.0506804	0.960354	0.985143	-1.99753	0.0394371
Tcn2	2.18453	0.0518865	0.274971	-2.75444	0.0180451	0.217481	1.6747	-2.31218
Vdr	-2.12484	0.0519349	0.274971	-0.344317	0.736897	0.894271	-1.15113	-0.277299
Abcb9	-2.16763	0.0519446	0.274971	-0.30013	0.769584	0.909322	-1.32835	-0.224364
Spsb3	2.14682	0.0519785	0.274971	1.37362	0.192873	0.496517	2.23185	1.22928
Chkb	-2.18003	0.0519856	0.274971	-0.817349	0.433531	0.705023	-2.99372	-1.2868
Il1b	2.17961	0.0520659	0.275232	2.77737	0.0165024	0.217088	3.83939	3.0912
Mef2d	-2.12234	0.0521411	0.275466	-0.693041	0.500801	0.753662	-2.9953	-1.09423
Ankrd40	2.12652	0.0522241	0.27567	2.68233	0.031004	0.251593	1.67839	2.0077
Wbscr21	-2.12197	0.0522416	0.27567	-1.68366	0.116118	0.398944	-1.508	-1.54612
Angptl4	-2.13657	0.0523381	0.276015	1.84334	0.0884755	0.360462	-6.98178	4.68702
2014-09-09	2.12208	0.0524405	0.276312	0.757464	0.463427	0.729905	2.57196	0.619385
Rnf25	-2.17029	0.0524748	0.276312	0.234867	0.820707	0.930179	-1.62339	0.22949
Efha1	2.28138	0.0524875	0.276312	3.00788	0.0115441	0.211452	1.97227	2.49064
Tmsb10	2.11937	0.0525647	0.276383	2.29719	0.0524237	0.305816	4.61956	7.83759
Slc22a5	-2.13314	0.052592	0.276383	-0.641306	0.533066	0.775462	-2.56763	-0.696531
Hectd2	2.12609	0.0525942	0.276383	-0.755433	0.466676	0.731487	1.24103	-0.328246
Tmem38b	-2.15538	0.0527464	0.27702	1.73312	0.123942	0.408612	-1.38659	1.62502
Irak4	2.14193	0.0529534	0.277943	0.900467	0.385574	0.669337	1.04603	0.462528
Tpbg	2.16098	0.0530687	0.278349	2.53154	0.0261596	0.23944	1.52963	1.91298
4732496O08Rik	-2.11595	0.0531119	0.278349	0.000426884	0.999666	0.999891	-1.80932	0.000369471
Fmod	2.1168	0.0531342	0.278349	4.68021	0.000683632	0.140758	3.63753	6.73647
0610009B22Rik	2.13155	0.0531559	0.278349	1.20684	0.249325	0.556542	2.25222	0.910828
Nusap1	2.1176	0.0532885	0.27888	0.265201	0.797278	0.92208	2.15123	0.214951
Lgmn	-2.11005	0.0533326	0.278946	1.43049	0.178413	0.481337	-3.58984	1.47017
Hist2h2ab	2.10808	0.0536249	0.280224	1.12576	0.281841	0.587063	2.22604	1.07943
Il17d	2.11631	0.0536398	0.280224	-1.55053	0.145371	0.443336	0.965633	-0.929726
Sema3b	-2.16323	0.0537505	0.280538	-1.50213	0.159751	0.461384	-1.04071	-0.700533
Ndufa5	2.20271	0.0537629	0.280538	-1.47383	0.172935	0.477206	1.92246	-1.8654
1200014P03Rik	2.10593	0.0538252	0.280588	-1.68759	0.115389	0.39793	1.96463	-1.84231
Zcchc7	-2.13448	0.0538356	0.280588	1.99001	0.0700659	0.333527	-1.76918	1.62915
Dap	2.11042	0.0538933	0.280725	2.5173	0.0264525	0.239553	2.63102	3.06857
Fndc5	-2.1064	0.0539653	0.280935	0.871908	0.408216	0.68539	-2.01833	0.975538
H2-T23	2.11895	0.0540311	0.281113	3.59972	0.00722975	0.197201	2.24125	5.38951
Rreb1	-2.15148	0.0541435	0.281534	-0.572931	0.579271	0.809143	-1.86953	-0.565187
Mrps12	2.10309	0.0541836	0.281578	0.00330252	0.997417	0.999213	2.58186	0.00385645
Mapk1ip1	-2.17552	0.0542208	0.281595	-0.276242	0.789384	0.91861	-2.31659	-0.239657
Zcchc9	2.10102	0.0542503	0.281595	-0.478017	0.64058	0.844432	1.35571	-0.484661
Edg8	-2.11992	0.0543309	0.281849	0.696292	0.498507	0.75292	-1.77752	0.546673
A930009M04Rik	2.10079	0.0544006	0.281857	-1.22152	0.25544	0.562853	2.79981	-1.76382
C230071H18Rik	2.10691	0.0544372	0.281857	1.64893	0.124285	0.409119	1.6882	1.80869
AI316787	-2.14521	0.0545159	0.281857	-1.451	0.178433	0.481337	-2.20229	-1.25069
Ppp1r14c	2.10398	0.0545373	0.281857	0.128394	0.900053	0.960129	2.53783	0.119723
Gnb5	-2.09798	0.0545639	0.281857	-0.00523458	0.995903	0.998547	-1.99142	-0.00371929
2210008I11Rik	-2.10363	0.0545826	0.281857	-1.51106	0.158142	0.459308	-1.42918	-1.42387
Hps3	2.10579	0.0545976	0.281857	3.18413	0.0102307	0.205968	1.37767	1.63503
Ipo4	2.1055	0.05461	0.281857	4.60628	0.000545159	0.140465	2.94519	3.89413
Arl11	2.09848	0.0546279	0.281857	1.80889	0.103481	0.380319	2.26843	2.54642
Galnt10	2.1037	0.054649	0.281857	2.06072	0.0795226	0.347697	1.76726	2.58991
Ddx18	-2.17133	0.0547612	0.282272	-1.91214	0.0864484	0.357515	-1.85045	-1.71589
Cdr2	2.10212	0.0548194	0.282409	4.73484	0.000966526	0.153227	3.0157	6.93689
Gm347	-2.11671	0.0549133	0.282729	-2.90491	0.0233182	0.231414	-1.76143	-3.44232
1810057P16Rik	2.11572	0.0549784	0.2829	1.19447	0.264775	0.572729	3.05046	2.17969
Lama4	-2.1231	0.0550188	0.282945	-1.09049	0.299097	0.602525	-2.09042	-1.19685
Ppfibp2	2.14258	0.0551077	0.283238	0.989379	0.345209	0.637574	1.1529	0.730171
2610016F04Rik	2.10401	0.0552398	0.283615	-1.65497	0.125335	0.410526	1.43472	-1.46186
Rhobtb3	-2.09714	0.0552534	0.283615	-1.18988	0.260403	0.567884	-1.78144	-1.14395
2310042G06Rik	2.09191	0.0552765	0.283615	-0.863563	0.403754	0.680865	2.94904	-0.970531
Large	2.0879	0.0555781	0.284898	-1.65334	0.122292	0.406841	2.73738	-2.76657
Id2	2.11535	0.0555906	0.284898	-0.509252	0.619165	0.830456	1.68891	-0.335067
Capn5	2.09364	0.055744	0.285343	1.99788	0.0752469	0.340197	2.24648	2.03098
Ring1	2.08681	0.0557798	0.285343	-0.823211	0.428436	0.700187	2.35697	-1.34884
Cyp4f13	-2.11089	0.0557876	0.285343	-1.66361	0.120234	0.403744	-2.60067	-1.33105
Hexim2	-2.12823	0.0558057	0.285343	-1.92888	0.0758695	0.342454	-1.72069	-1.594
1110025F24Rik	2.11263	0.055865	0.285346	1.56794	0.144755	0.442516	2.01533	2.63208
LOC114601	2.10587	0.0558999	0.285346	0.625112	0.543248	0.782396	3.73919	0.896064
Pfdn5	-2.15267	0.0559422	0.285346	0.89436	0.389365	0.671993	-1.75083	1.06628
Cops3	-2.08518	0.0559779	0.285346	1.75161	0.1222	0.406841	-1.38432	1.46953
Gsto1	2.12373	0.0559873	0.285346	0.764873	0.458327	0.726501	2.40271	0.93028
Cnot2	-2.10953	0.0559986	0.285346	-0.120737	0.905792	0.962305	-1.6089	-0.0891992
Tmem161a	-2.17802	0.0560612	0.285502	-1.23388	0.245266	0.551353	-2.05249	-1.1672
Rasgrp1	2.12946	0.0562603	0.286213	-0.635673	0.538371	0.779154	1.6471	-0.372232
Cutc	-2.08567	0.0562652	0.286213	-2.04631	0.0771526	0.343615	-2.01857	-3.26119
Nme7	2.08155	0.0563318	0.286354	0.670237	0.51444	0.763894	1.26066	0.548591
AW061290	2.08021	0.0563572	0.286354	-0.183819	0.857669	0.942611	1.84226	-0.169914
Sox8	-2.0798	0.0564084	0.286451	-1.97995	0.0699448	0.333457	-1.92289	-1.98763
2700091N06Rik	2.08089	0.0564635	0.286567	-0.749884	0.466688	0.731487	1.42436	-0.536151
Cetn4	-2.0802	0.0565073	0.286626	-3.0588	0.0120115	0.212141	-1.86395	-1.90507
AU067695	2.07782	0.056605	0.286685	-0.534019	0.603031	0.821876	1.35762	-0.517299
Yme1l1	2.18119	0.0566092	0.286685	-0.336744	0.742318	0.896259	1.185	-0.224093
Vps29	2.14815	0.0566156	0.286685	3.36868	0.00933452	0.20241	2.24973	5.72159
Cpne4	-2.08384	0.0567414	0.287135	-2.28576	0.0397322	0.271396	-1.20255	-1.21151
9330129D05Rik	-2.0846	0.0567803	0.287135	-3.08979	0.0135811	0.212141	-3.3343	-6.18982
Cdc27	2.09411	0.0568238	0.287135	-0.740051	0.47278	0.735748	1.23472	-0.488247
Rbp1	2.08086	0.0568741	0.287135	3.32123	0.00851555	0.197888	7.95668	13.4713
Cops5	2.07947	0.0568806	0.287135	0.658757	0.522018	0.769372	2.29619	0.574098
Whsc2	-2.0831	0.0569032	0.287135	-2.27459	0.0483818	0.295597	-1.53935	-2.75989
Tom1	2.09308	0.0569303	0.287135	0.471045	0.645446	0.847332	2.23693	0.608571
Clk1	-2.08621	0.0569839	0.287243	-0.0891913	0.93029	0.972076	-2.6554	-0.0663753
1200002M06Rik	-2.07486	0.0570877	0.287603	-0.29953	0.769441	0.909322	-1.88394	-0.264809
Gpatch2	-2.08797	0.0571639	0.287824	-1.41504	0.189176	0.492331	-1.52277	-0.756262
AU040829	2.07221	0.0572451	0.28807	-0.318395	0.755564	0.902218	1.68357	-0.341274
AI317395	-2.11279	0.0573218	0.288136	1.33394	0.205224	0.50691	-1.76618	0.703242
Dysf	-2.11038	0.0573318	0.288136	-1.00663	0.334649	0.630284	-1.60375	-0.718686
Atp8b1	2.08781	0.0573791	0.288136	0.351694	0.732464	0.891983	1.6725	0.287283
Rbpms	-2.07337	0.0573876	0.288136	-0.0351431	0.97269	0.987988	-2.1106	-0.0419665
Dab2ip	2.12368	0.0574447	0.28826	-1.77964	0.103182	0.379885	2.92571	-2.20582
Snx25	-2.07131	0.0574792	0.28827	-0.51956	0.612888	0.827862	-1.31214	-0.326754
C1qr1	2.07424	0.0576055	0.288741	0.83727	0.428298	0.700187	4.79476	1.53371
Hps1	2.07564	0.0576724	0.288914	1.7671	0.103386	0.380306	1.75107	1.32154
Mtl5	-2.15387	0.0577647	0.289213	0.143204	0.888392	0.954764	-1.63016	0.108766
Lyar	2.07798	0.0578209	0.289274	-1.3352	0.217937	0.52313	1.75085	-1.42539
Clra	-2.07561	0.0578561	0.289274	-0.432542	0.673244	0.861702	-1.58427	-0.272357
Gprk5	2.07665	0.057924	0.289274	0.817996	0.428145	0.700187	1.86593	0.925235
Slfn2	2.07151	0.0579285	0.289274	-0.443303	0.669157	0.860254	1.68121	-0.319869
LOC626578	2.07819	0.0579404	0.289274	0.435117	0.670894	0.861182	2.58311	0.710685
Polr2j	-2.08821	0.0579796	0.289274	-1.61636	0.130081	0.418548	-2.54573	-1.64757
Atic	2.09822	0.0580044	0.289274	0.854779	0.413702	0.690046	1.51521	0.589058
Slc36a2	-2.10986	0.0580478	0.289303	-0.347109	0.734167	0.893368	-2.70658	-0.4379
2810037C03Rik	-2.07302	0.0580751	0.289303	-1.38824	0.188599	0.491915	-1.44473	-1.22855
Pde8a	2.06539	0.0583523	0.290424	0.700515	0.49976	0.753151	3.23612	1.30171
G431001E03Rik	2.09988	0.0583864	0.290424	1.90112	0.0833315	0.353714	2.84051	2.46465
Ihpk1	-2.0977	0.0583979	0.290424	0.977381	0.348843	0.640661	-2.06255	0.970078
Sh3yl1	2.06544	0.058461	0.290435	-2.00037	0.0716727	0.334158	1.13808	-0.997588
Fbxo3	-2.07339	0.0584655	0.290435	0.403213	0.693725	0.873244	-1.70993	0.408978
Acsl6	-2.16499	0.0585125	0.290506	0.79493	0.442087	0.71145	-3.98236	1.27879
Mrrf	-2.0675	0.0585905	0.290732	-0.796906	0.444676	0.713576	-1.31198	-0.640875
1810014L12Rik	2.10516	0.0586519	0.290757	0.796836	0.44513	0.714101	1.73437	0.762644
Sertad2	-2.14247	0.0587004	0.290757	-1.13563	0.277628	0.584884	-3.21529	-1.13849
1110007M04Rik	2.05818	0.0587099	0.290757	-2.33565	0.0430454	0.279744	3.46841	-3.7221
Prosc	2.156	0.0587262	0.290757	-0.307528	0.76335	0.906771	1.40277	-0.209499
Serpini1	-2.06799	0.0588338	0.290917	0.936505	0.366482	0.655105	-1.32564	0.888182
Hps4	2.0695	0.0588499	0.290917	0.356406	0.729915	0.89044	1.62277	0.347878
BC031781	-2.11094	0.0589191	0.290917	-0.347717	0.735138	0.89365	-1.872	-0.454216
Zc3hdc1	-2.05676	0.0589314	0.290917	1.14051	0.275017	0.582211	-1.3636	0.658732
Lars	2.05585	0.058947	0.290917	-0.0420946	0.967121	0.987532	2.63193	-0.0440493
Smcr7l	-2.07221	0.0589546	0.290917	1.03158	0.321105	0.61979	-1.38583	0.957599
Nkiras2	2.06016	0.0589958	0.290959	2.71101	0.0184	0.218687	2.00482	2.20749
Centa2	2.07171	0.0590918	0.291206	0.409126	0.689108	0.870455	1.97116	0.451319
4632417D23	2.06166	0.0591114	0.291206	0.691055	0.502337	0.754862	2.09653	0.510663
1700029P11Rik	-2.05577	0.0591498	0.291234	-0.423609	0.679979	0.866224	-3.65416	-0.79924
9130023D20Rik	-2.13348	0.0592023	0.291332	0.075758	0.941032	0.977546	-1.04751	0.0343122
Zswim5	-2.05089	0.059491	0.292574	-2.09908	0.0574472	0.315964	-1.50325	-1.36005
Exosc7	-2.07525	0.0595715	0.292574	0.24303	0.811812	0.926295	-1.35219	0.198299
Hist1h3d	-2.05056	0.0595831	0.292574	0.0502041	0.960732	0.985304	-1.62995	0.0333559
Csf1r	2.04995	0.0595863	0.292574	3.23011	0.013716	0.212141	1.80714	2.55717
Cox7a1	-2.06145	0.0596321	0.292638	-1.44182	0.177497	0.480915	-1.73801	-1.28877
Nab1	2.04953	0.059672	0.292672	1.07848	0.309862	0.612295	1.4789	0.623037
Cd28	-2.07093	0.0597583	0.292778	-0.635734	0.537371	0.778467	-0.949012	-0.389274
Gna15	2.07177	0.0597784	0.292778	-0.297343	0.771172	0.909991	1.86023	-0.254775
Mark2	2.04807	0.0598083	0.292778	0.710887	0.495734	0.751052	1.09321	0.441722
Vars2l	-2.0539	0.0598251	0.292778	-1.93134	0.083101	0.353616	-1.461	-2.6763
2410017I18Rik	2.04982	0.0598804	0.292887	-1.35432	0.204458	0.506143	2.96494	-2.31936
Ndufc1	-2.06579	0.0599218	0.292929	-1.70361	0.115273	0.39786	-1.52934	-1.07579
Net1	2.05143	0.0599747	0.293027	0.945227	0.362567	0.652392	0.989453	0.626748
Slc35c1	-2.04476	0.0601653	0.293797	0.160826	0.874703	0.948545	-1.25512	0.113227
Satb1	2.04456	0.0602877	0.294233	0.0886196	0.931214	0.972076	3.7219	0.133937
Zfp219	-2.07729	0.0603386	0.29424	-1.55241	0.144858	0.442679	-1.60648	-1.08606
2300002D11Rik	-2.06224	0.0604212	0.29424	-0.233775	0.818949	0.92929	-2.16316	-0.281222
Srebp2	-2.05507	0.0604356	0.29424	0.609921	0.552847	0.789793	-2.26057	0.552383
Insig2	2.0486	0.0604562	0.29424	2.80151	0.017377	0.217088	1.21457	2.02168
Coq6	-2.04243	0.0604571	0.29424	-0.550708	0.591222	0.816871	-2.76797	-0.439256
Lrp12	-2.04148	0.0605574	0.29424	0.692884	0.500574	0.753662	-1.23002	0.588964
Gna13	2.04292	0.0605764	0.29424	-0.818359	0.436941	0.707466	1.78153	-0.966401
BC011468	-2.04145	0.0605955	0.29424	-4.0203	0.00305772	0.185954	-2.63183	-3.28263
2410002I01Rik	2.08973	0.0606144	0.29424	1.58435	0.137139	0.429409	1.80238	1.227
Dyt1	-2.08555	0.0606252	0.29424	-1.89885	0.0800803	0.349063	-0.930889	-0.79353
Trpv5	-2.04021	0.0606789	0.29424	-0.0248606	0.980573	0.991873	-1.80728	-0.0356588
Morc3	-2.04122	0.0606858	0.29424	-1.73014	0.108096	0.388953	-1.8948	-1.49388
Pcaf	2.04047	0.0607797	0.294535	-0.0768737	0.940541	0.977235	1.45877	-0.0460926
Zswim1	-2.06008	0.0609097	0.295004	-0.746147	0.470291	0.734261	-1.874	-0.756996
Rrm2	2.0617	0.0609732	0.295136	0.425753	0.677292	0.864038	1.70593	0.190267
9630028B13Rik	-2.08678	0.0610032	0.295136	0.552794	0.590242	0.816279	-1.42762	0.462229
Rgs3	2.04559	0.0611607	0.29519	1.70382	0.122297	0.406841	0.982355	1.53449
Bzw2	-2.03817	0.061172	0.29519	-4.54561	0.0017757	0.178254	-2.45726	-7.27784
Cd52	2.05398	0.0611856	0.29519	3.51587	0.00577043	0.193657	4.84003	12.7029
Ythdf3	2.04692	0.061189	0.29519	-2.70709	0.0205306	0.224407	1.54733	-2.31354
Pdcd10	2.05228	0.0612067	0.29519	1.49231	0.163381	0.464508	1.4397	1.45244
Cpt1b	-2.04941	0.0612132	0.29519	-3.43137	0.00524254	0.191152	-2.65359	-5.33959
Gab1	-2.03778	0.0613575	0.295394	-2.1094	0.0649064	0.325519	-3.13086	-2.93258
Mt3	-2.03397	0.0613599	0.295394	0.717472	0.485794	0.744758	-1.93556	0.666493
2610033H07Rik	2.03563	0.0613649	0.295394	0.529826	0.607684	0.824384	1.36643	0.557948
Clrn1	2.05314	0.0613884	0.295394	-0.932556	0.368798	0.657339	2.03858	-0.872378
Rbms3	2.03592	0.0614822	0.295686	0.146752	0.88634	0.953268	1.94285	0.144927
1190005P17Rik	2.03992	0.0615428	0.295817	0.47594	0.642192	0.844993	1.33724	0.341805
Fto	-2.04246	0.0617631	0.296619	-2.43339	0.0405946	0.274183	-2.696	-2.88785
S100a8	2.08677	0.0617869	0.296619	1.00931	0.332471	0.628644	8.35429	7.84534
Dph4	2.03281	0.0618095	0.296619	1.95143	0.0744195	0.338346	2.47675	2.54866
4933428I03Rik	-2.05061	0.0618829	0.296753	0.206606	0.840879	0.935789	-2.3251	0.225569
AI842396	2.1097	0.0619041	0.296753	-1.23889	0.238655	0.544905	1.12017	-0.841597
Dpep1	-2.08645	0.0620092	0.296988	0.611375	0.552877	0.789793	-4.91932	1.63123
Ccl21b	2.03343	0.0620754	0.296988	2.51266	0.0270089	0.242042	3.24422	6.17797
BC004004	-2.0421	0.0621152	0.296988	-1.37278	0.193519	0.496887	-2.11343	-1.40781
Dusp23	-2.04791	0.0621948	0.296988	-3.60074	0.00901445	0.202041	-3.57169	-6.04311
Arih1	2.02707	0.0622481	0.296988	0.173297	0.865916	0.945069	1.89801	0.110645
Mppe1	2.07759	0.0622534	0.296988	0.879669	0.401929	0.679825	1.92673	0.756458
S100a6	2.02651	0.0622746	0.296988	-2.13085	0.052827	0.306562	3.79438	-2.599
1200002N14Rik	2.03282	0.0623289	0.296988	1.63807	0.132836	0.422324	1.47206	2.03794
Sssca1	-2.03194	0.0623468	0.296988	-0.488585	0.635418	0.840135	-1.32639	-0.420668
Hnrpk	-2.02567	0.0623746	0.296988	0.732993	0.477301	0.738911	-1.36396	0.456289
Pou3f2	-2.02563	0.0624111	0.296988	-1.47524	0.163953	0.464646	-1.8073	-1.38491
Arrdc2	-2.03342	0.0624185	0.296988	-0.824175	0.427325	0.699963	-1.77518	-1.0725
Tmem108	-2.03191	0.0624381	0.296988	-1.80572	0.107332	0.387143	-1.65727	-1.63365
Pex16	-2.07776	0.0624699	0.296988	-1.01817	0.327236	0.624717	-2.09878	-1.00799
DXImx50e	2.02723	0.0624753	0.296988	1.45747	0.175319	0.478592	1.60507	1.28768
Robo2	-2.08162	0.062487	0.296988	-0.67817	0.515026	0.764218	-1.36112	-0.64113
LOC329575	2.04668	0.0626252	0.297486	1.45029	0.18587	0.489353	2.06326	1.00449
Pygl	2.0842	0.0626953	0.297661	-3.3908	0.0055195	0.193657	1.27298	-3.1332
Rxrb	-2.03481	0.0627651	0.297833	0.0635145	0.950365	0.981228	-1.95288	0.035168
Hipk3	2.02641	0.062832	0.297992	1.36981	0.19413	0.496979	1.37881	1.37157
AL024210	-2.04416	0.0629805	0.298537	-0.89854	0.39115	0.673605	-3.40851	-1.76338
Snx24	2.04834	0.0630599	0.298617	2.92646	0.0135074	0.212141	2.69023	2.21771
2810428I15Rik	-2.03789	0.063088	0.298617	-0.197955	0.846164	0.938185	-1.94666	-0.235346
Cd14	2.07213	0.063098	0.298617	2.80735	0.0163885	0.217088	3.43872	5.24451
Snx13	2.04728	0.0631451	0.298681	3.6168	0.00322131	0.185954	2.54637	4.2852
Clcn3	-2.05262	0.0632667	0.298963	-3.50811	0.00950294	0.202866	-2.95936	-4.93952
Nipsnap3b	2.02557	0.0632718	0.298963	2.11407	0.0552684	0.312554	1.05064	1.16693
Kbtbd4	-2.02014	0.0634023	0.29942	-0.0825132	0.935516	0.973803	-1.49942	-0.0519039
Ebi3	2.02562	0.0634704	0.299583	2.50057	0.0341771	0.26026	1.99415	3.07858
AK129341	2.01349	0.0637969	0.300965	0.308738	0.762496	0.905971	1.69055	0.208859
C1s	-2.02693	0.063851	0.301012	0.599562	0.560388	0.796515	-1.14631	0.408804
Fubp1	2.01615	0.0638745	0.301012	1.95974	0.0863124	0.357515	1.83906	2.00048
Prmt5	2.01511	0.0639719	0.301117	-0.124739	0.902658	0.961242	1.72393	-0.11694
Cd63	2.01253	0.0639819	0.301117	0.795043	0.44165	0.711081	4.49351	1.45911
Sfxn1	-2.03336	0.0640251	0.301117	-2.56144	0.0299741	0.247127	-2.51929	-3.10027
Nrxn2	-2.01363	0.0640955	0.301117	-2.00384	0.0803197	0.349063	-1.92426	-1.52852
4921537D05Rik	2.01175	0.0640987	0.301117	2.62074	0.0271624	0.242042	2.59576	4.14936
Otub1	-2.039	0.0641069	0.301117	0.0471798	0.963242	0.986287	-1.22679	0.0353519
AI854635	-2.01094	0.0641502	0.301117	0.202394	0.843201	0.937214	-2.80581	0.21593
Gucy1b3	-2.08239	0.0641966	0.301117	-0.610764	0.552014	0.78954	-2.11434	-0.661359
2410002O22Rik	2.0119	0.064235	0.301117	-0.776153	0.457944	0.726022	1.92409	-0.731057
Sh3glb2	-2.09208	0.064235	0.301117	1.29376	0.218524	0.523645	-1.73994	1.1597
Doc2g	-2.00751	0.0644663	0.301906	-1.31153	0.226533	0.532645	-4.53454	-2.50563
Slc29a1	-2.00895	0.0644925	0.301906	-1.53975	0.151015	0.451727	-1.95801	-1.42779
2610001E17Rik	2.00832	0.0645328	0.301906	2.8661	0.0181239	0.21757	4.13143	6.8051
5330431N19Rik	2.14404	0.0645392	0.301906	2.27384	0.0420617	0.278225	1.17338	1.1355
Ik	-2.01306	0.0645993	0.302029	-1.70734	0.112288	0.394829	-2.10781	-2.16666
Ube2l6	2.06111	0.0648275	0.302786	1.72857	0.108468	0.389433	4.80659	3.14636
Gm71	-2.00712	0.064839	0.302786	1.43876	0.173876	0.478271	-1.24592	1.05311
0610009K11Rik	-2.00822	0.0648635	0.302786	-2.45005	0.0361921	0.264577	-3.00869	-6.01312
Bcl7b	2.05272	0.0649185	0.302786	0.216761	0.833358	0.93255	1.82304	0.233417
Phca	-2.09065	0.0649313	0.302786	0.668138	0.521877	0.769372	-0.978892	0.484738
Mib1	2.01529	0.0650722	0.303084	-0.575854	0.575153	0.806683	1.7226	-0.360683
Il16	2.04363	0.0650902	0.303084	-0.502547	0.623706	0.832641	2.12477	-0.52855
Acad8	2.00385	0.0651266	0.303084	0.886092	0.393065	0.675103	1.46151	0.818693
P2rx4	-2.00679	0.0651313	0.303084	1.0322	0.326006	0.624096	-1.40849	0.886668
Sacm1l	2.07399	0.0652359	0.303225	-0.703681	0.494123	0.750244	1.53432	-0.934813
Mrgpra2	-2.0004	0.0652613	0.303225	-2.07324	0.0605988	0.319201	-1.12758	-1.68395
Gja7	2.01566	0.0652638	0.303225	-0.0610084	0.952771	0.982019	2.45296	-0.0619902
Il1r1	-2.00222	0.0653776	0.303539	-1.90327	0.0793834	0.347406	-1.62192	-1.33317
Phf23	-2.00303	0.0653998	0.303539	-0.682725	0.507273	0.757929	-1.0054	-0.448496
Tbl3	-2.03778	0.0656241	0.304349	-1.64871	0.125195	0.41041	-1.40223	-1.70925
Ppil3	-1.99809	0.0656425	0.304349	-0.0903956	0.929483	0.97207	-3.03226	-0.115533
9530058B02Rik	-1.99703	0.0659175	0.305255	-0.835748	0.419284	0.694567	-1.93822	-0.509388
2700062C07Rik	1.99592	0.0659706	0.305255	-0.30556	0.765174	0.907981	1.22491	-0.193179
2610510J17Rik	1.99752	0.0659987	0.305255	-0.703813	0.494543	0.75037	1.67861	-0.413951
1810012H11Rik	-2.01596	0.0660431	0.305255	-0.37873	0.711541	0.882004	-1.76813	-0.363425
Snph	-2.01437	0.0660598	0.305255	0.466342	0.649042	0.849547	-2.18624	0.303361
Rbm38	-2.00891	0.066071	0.305255	-1.80393	0.100959	0.377842	-3.14793	-2.25149
Dbnl	2.01814	0.0660779	0.305255	0.666899	0.517233	0.765743	1.56779	0.456931
Ptpla	2.01285	0.066259	0.30578	0.761883	0.460785	0.728063	2.0134	0.537796
6430526O11Rik	-2.04658	0.0662603	0.30578	1.09755	0.295368	0.598263	-2.14704	1.14832
A730008H23	-1.99567	0.0663575	0.306069	-1.87767	0.0885493	0.360574	-1.62379	-2.06659
Rpp21	-2.0143	0.0664393	0.306288	-3.84247	0.00205184	0.178254	-2.10801	-4.98925
Stard7	-1.99348	0.0666105	0.306644	-1.79198	0.110338	0.392263	-2.86535	-2.90933
Sbno1	1.9895	0.0666114	0.306644	1.41268	0.188246	0.491572	1.68288	0.899414
Lrrc30	-1.99185	0.0666197	0.306644	-0.826283	0.425221	0.69879	-1.79578	-0.804051
B930037P14Rik	2.00212	0.0666684	0.306709	1.04846	0.315974	0.615751	1.67197	1.03005
Col12a1	1.99977	0.0667991	0.30694	1.77027	0.106329	0.385086	1.95425	1.76012
Pbx3	-1.98842	0.0668118	0.30694	3.29418	0.00581965	0.193657	-0.715155	1.11123
Plrg1	-1.98846	0.066881	0.30694	-0.897086	0.393638	0.675103	-2.10409	-1.39082
Arl9	2.00557	0.0668893	0.30694	0.164474	0.872526	0.946992	1.52446	0.131105
C330005L02Rik	1.98938	0.066891	0.30694	2.72455	0.0224611	0.229299	1.48073	2.85821
Col3a1	1.99514	0.0670809	0.307259	1.46194	0.187966	0.491127	2.1833	2.02386
Raf1	-2.01671	0.0670885	0.307259	1.55506	0.151103	0.451824	-1.39498	1.35108
Tubb2b	1.99006	0.0671228	0.307259	1.28084	0.227229	0.533155	6.01438	2.28925
AU024582	2.02218	0.0671233	0.307259	-1.48309	0.163614	0.464597	1.98471	-2.10133
4930573I19Rik	-2.09021	0.0671331	0.307259	-0.613173	0.550734	0.788724	-2.04203	-0.436917
Pvrl2	-2.02625	0.0672372	0.307439	0.407802	0.694887	0.873619	-1.83286	0.346638
Serpina3g	-1.98376	0.0672618	0.307439	-0.67339	0.513716	0.763176	-3.03813	-1.17957
Arl4	-2.00113	0.067276	0.307439	-0.170639	0.867357	0.945303	-1.46617	-0.109871
Ruvbl2	-1.98567	0.067368	0.307701	-1.05738	0.315358	0.615273	-1.31592	-1.12033
Mrpl49	2.02241	0.0674333	0.307826	1.76412	0.103007	0.379885	1.28295	1.27421
Rif1	-1.99438	0.0674645	0.307826	-0.61398	0.550902	0.788724	-2.06461	-0.528491
AW742319	-2.04835	0.0675257	0.307873	-2.35152	0.0364721	0.264577	-1.2789	-2.5135
1700013L23Rik	-1.98184	0.067577	0.307873	-1.78585	0.102926	0.379885	-1.36506	-1.68632
C530015C18	-2.09935	0.0675785	0.307873	0.0282467	0.978281	0.990553	-1.94009	0.0201152
Aven	1.98035	0.0676728	0.308145	-0.970114	0.349694	0.640661	2.00271	-0.986042
Commd5	-1.99055	0.0677575	0.308373	0.0939608	0.92663	0.970759	-2.72813	0.0784134
Prc1	1.97947	0.0678036	0.308425	1.65542	0.129634	0.418118	5.98145	4.26089
Nup85	-2.08122	0.0678464	0.308462	-1.49474	0.168519	0.470657	-2.49078	-2.01619
Gmfg	2.00754	0.0679484	0.308644	2.70797	0.0324776	0.255628	2.47858	3.79664
2700087H15Rik	-1.98764	0.0679558	0.308644	1.48821	0.16365	0.464597	-1.73569	1.68176
2700007P21Rik	-1.98749	0.068034	0.308842	0.850955	0.410271	0.686859	-1.62844	0.610357
E130309D14Rik	2.02076	0.0681312	0.309014	-1.55767	0.143447	0.441092	2.17807	-1.33813
Rps3a	1.98291	0.0681413	0.309014	-1.14302	0.286248	0.590361	4.45474	-2.10708
Capza1	-1.99466	0.0682173	0.30918	1.63411	0.137562	0.429828	-1.76468	1.84755
Zfp2	-1.97569	0.0682563	0.30918	-1.99067	0.0694121	0.332565	-1.06641	-1.19099
2810004N23Rik	1.98605	0.0682822	0.30918	3.6474	0.00299012	0.185954	2.44187	2.67864
BB220380	-1.98445	0.0683888	0.309354	1.01099	0.337637	0.632358	-1.56315	0.851653
Spc18	-1.98128	0.0683902	0.309354	1.62925	0.13132	0.419767	-2.51041	1.81954
Rab15	1.99635	0.0685561	0.309947	3.11721	0.00897651	0.202041	2.87748	4.57308
S100a13	1.97239	0.0686838	0.310367	-0.296371	0.772339	0.91072	3.37036	-0.4855
Zfp213	-1.99052	0.0689134	0.31114	0.34481	0.736035	0.893886	-0.873961	0.279426
6330583M11Rik	-1.974	0.0689247	0.31114	1.66058	0.120886	0.405378	-1.64143	1.70121
4930540L03Rik	-2.00162	0.0690459	0.311227	1.2953	0.22023	0.525269	-1.63761	1.42166
Etv5	1.97188	0.0690473	0.311227	-1.3173	0.221302	0.526447	2.05086	-1.61324
Col1a2	1.98331	0.0690489	0.311227	0.589577	0.569689	0.802814	1.27929	0.471143
LOC209512	-2.01774	0.069126	0.311417	-2.03184	0.0690085	0.331357	-1.61054	-1.22427
Zbtb7	1.97549	0.0692094	0.311635	-1.20092	0.252781	0.560061	2.39939	-1.73274
Vgll2	2.06837	0.0692929	0.311853	1.51975	0.157213	0.458705	1.67682	1.23506
2510010F15Rik	1.98543	0.0693934	0.312021	3.11417	0.00849189	0.197888	2.06744	3.23757
Srf	1.97054	0.0694003	0.312021	-1.17505	0.261403	0.568811	1.62091	-0.844659
Aldh5a1	-1.98545	0.0695126	0.312337	-2.08075	0.0633238	0.324343	-2.74485	-3.61268
Trim2	2.0032	0.0695407	0.312337	0.234071	0.820709	0.930179	2.07734	0.243625
Ppic	1.9659	0.0697025	0.312848	2.224	0.0600808	0.318942	4.01594	4.4189
Col5a1	1.96392	0.0697249	0.312848	1.79252	0.113005	0.395761	4.53473	5.41449
Metap1	1.98396	0.0697608	0.312852	0.293388	0.774139	0.91168	2.65869	0.244112
Fyco1	-1.96773	0.0698712	0.313189	-2.05759	0.0753911	0.340676	-3.95578	-5.98774
AK129375	1.97938	0.0699238	0.313267	2.0753	0.0644225	0.324784	1.90574	2.04122
Rab11fip4	-1.98227	0.069971	0.313321	-0.433507	0.672454	0.861297	-3.13104	-0.646979
Nudt8	-1.96068	0.0701659	0.313452	0.237395	0.816898	0.928621	-3.16518	0.293213
Efcab4a	-2.00375	0.0701684	0.313452	-0.413068	0.687823	0.869829	-2.04095	-0.639542
Rab3ip	1.98457	0.070173	0.313452	-0.974732	0.357152	0.646608	1.73674	-0.918029
LOC245683	2.02952	0.070209	0.313452	0.0657716	0.948656	0.980487	2.30255	0.0535618
Gtf2h1	-1.98464	0.0702282	0.313452	0.354095	0.728945	0.890387	-2.1243	0.675166
AI790205	-1.9708	0.0702382	0.313452	1.20692	0.249145	0.556281	-1.68855	0.990431
2610028L19Rik	1.96005	0.0702467	0.313452	1.87841	0.0864262	0.357515	1.27609	1.28599
Paf53	1.97446	0.0702996	0.31353	2.22836	0.0441774	0.282317	2.57546	2.5322
BC032204	1.96965	0.0705151	0.314334	3.82478	0.00441599	0.185954	2.06564	3.15468
Nfkbil1	-1.96242	0.0706236	0.314566	-0.177074	0.862371	0.943803	-1.81686	-0.17601
Casp7	-1.9598	0.070643	0.314566	2.30193	0.038868	0.270234	-1.48833	1.90005
[truncated: 6,903 more rows]
