# Supplementary material for: Genome-Wide Gene Expression Analysis Shows AKAP13-Mediated PKD1 Signaling Regulates the Transcriptional Response to Cardiac Hypertrophy
Source: PLoS One. 2015 Jul 20;10(7):e0132474. doi: 10.1371/journal.pone.0132474 (PMC4508115; doi:10.1371/journal.pone.0132474)
Supplement: S6 Table — (XLSX) [file pone.0132474.s009.xlsx]

## Sheet: WT-TAC vs. GT-TAC
Gene Name	tscore	P-values	FDR
2610204K14Rik	7.978	6.37279e-06	0.0187461
2900045N06Rik	-8.31727	8.42332e-06	0.0187461
Arrdc4	-7.59687	6.7249e-06	0.0187461
Crsp3	-7.82909	2.9189e-06	0.0187461
Fbxl3a	-7.19022	2.63286e-05	0.0334825
Idh2	6.80935	2.16735e-05	0.0334825
Pbx3	-6.34946	2.53787e-05	0.0334825
1110001A23Rik	8.97045	3.98548e-05	0.0394209
Chrnb1	6.18086	3.54972e-05	0.0394209
Gm826	-6.42267	4.69741e-05	0.0405337
Hsd17b12	6.05487	5.40675e-05	0.0405337
Ppp3r1	-6.37523	5.46399e-05	0.0405337
Sgk	-5.77175	6.50102e-05	0.044517
8430417G17Rik	-5.6562	8.10131e-05	0.0464591
BC038156	-5.65947	9.24625e-05	0.0464591
Ddit4	-5.80542	9.3941e-05	0.0464591
Efna1	5.66653	7.74866e-05	0.0464591
Rabggtb	-5.67971	8.41921e-05	0.0464591
5430400N05Rik	-5.83077	0.00012535	0.0587299
AI840980	5.35365	0.000141747	0.0618494
Diablo	-5.72142	0.000145904	0.0618494
Sh3gl2	5.60049	0.000175786	0.0711296
1190002H23Rik	-5.22778	0.000188461	0.0729426
S100a6	5.35084	0.000200974	0.0745445
Hbb-b1	5.17556	0.000218607	0.0760684
Ttc1	-5.10396	0.000222172	0.0760684
Irak2	-5.64328	0.000237732	0.078381
1110007C05Rik	5.04211	0.000253805	0.0806917
1700052N19Rik	-5.00104	0.000298063	0.0880286
Cxcl9	-4.99067	0.000305106	0.0880286
Ypel3	-4.94839	0.000306548	0.0880286
A930010I20Rik	4.92363	0.0003196	0.0884977
Mcat	-5.22587	0.000329437	0.0884977
Qpct	4.88245	0.000338005	0.0884977
0710007A14Rik	-4.77797	0.000361507	0.0919467
Mybpc2	4.93043	0.000381423	0.0943174
Cope	-4.89187	0.000402528	0.0968461
Fah	-5.8348	0.000445664	0.101726
Zfp592	-4.66937	0.00043988	0.101726
4933435A13Rik	-4.7651	0.000472124	0.101822
BC005682	-4.67954	0.000458617	0.101822
Gnb2-rs1	4.68872	0.000480403	0.101822
1700019E19Rik	4.88682	0.000532481	0.103975
LOC433224	-4.57878	0.000526033	0.103975
Rasgrp3	4.58254	0.000523637	0.103975
Whdc1	-4.60668	0.000537276	0.103975
Ap4s1	-4.73402	0.000567507	0.107488
2310002B06Rik	4.41639	0.000696644	0.111085
2310015N21Rik	4.4498	0.000696291	0.111085
AW538196	-4.70904	0.00067158	0.111085
Cdkn2c	-5.10343	0.0006949	0.111085
Faim	4.70934	0.000642978	0.111085
Prss19	4.55666	0.000642889	0.111085
Scml4	4.42983	0.000679486	0.111085
Stmn2	4.57386	0.00063719	0.111085
Zfp36l1	4.67502	0.000698805	0.111085
Per1	-4.39415	0.000726023	0.113387
Dmkn	4.39859	0.000739975	0.113573
Cdc42ep4	-4.71616	0.000755298	0.11396
Alpk3	4.90024	0.0008466	0.11707
Lrfn3	-4.4698	0.000789533	0.11707
Ngb	-4.44291	0.000817929	0.11707
Pcolce2	4.35855	0.000851307	0.11707
Pfdn2	-4.45016	0.000867967	0.11707
Serpina3g	-4.30587	0.000860197	0.11707
Tcf4	4.57465	0.000843228	0.11707
2610206B13Rik	-4.2767	0.00092732	0.119143
B930062P21Rik	4.50383	0.000940377	0.119143
Ear4	-4.31698	0.00091031	0.119143
H2-K1	-4.36053	0.000950257	0.119143
Taf9	4.27711	0.000901783	0.119143
Blcap	-4.56893	0.00101061	0.122892
Dpp4	4.20939	0.00102157	0.122892
Ndufb3	-4.2364	0.00101442	0.122892
Tceb3	-4.20134	0.00103698	0.123083
Car11	-4.58356	0.00105212	0.123237
Clic4	4.17099	0.00110796	0.127437
Hexb	4.16611	0.00111661	0.127437
Thtpa	-4.21146	0.00113263	0.127629
Aftph	-4.18944	0.00118818	0.132214
1700023B02Rik	-4.12565	0.00139794	0.133811
8430408G22Rik	-4.43512	0.00135828	0.133811
AI451557	-4.09552	0.00128341	0.133811
Furin	-4.16119	0.00124395	0.133811
Gpr146	-4.17321	0.00135486	0.133811
Gsta2	4.06113	0.00139	0.133811
Mtap6	4.15282	0.00127449	0.133811
Prkch	-4.05787	0.0013946	0.133811
Serpinh1	-4.04621	0.00138876	0.133811
Stat1	-4.29891	0.0012847	0.133811
Tcn2	4.48968	0.00136129	0.133811
Thrsp	-4.89945	0.00133055	0.133811
Tuba1a	4.28709	0.00122424	0.133811
Dctn6	-4.02189	0.00146186	0.138441
Map3k1	4.01333	0.00149242	0.139848
Mrps25	-4.21456	0.00155259	0.14397
0610007C21Rik	-4.09194	0.00160118	0.144205
Prkcn	4.07776	0.00158483	0.144205
S100a4	-4.12587	0.00160372	0.144205
Arl4	-3.99243	0.00170602	0.15187
LOC654467	-4.36958	0.00175206	0.154424
Cldn11	4.32028	0.00179203	0.155266
Tmem23	-3.91205	0.00179649	0.155266
AI481100	-4.11805	0.00192545	0.157851
Ap1m1	-4.22835	0.00187728	0.157851
Clec3b	3.94568	0.00191407	0.157851
Cpa3	3.87007	0.00193279	0.157851
Frag1	4.06877	0.00193059	0.157851
Mcm2	3.97466	0.00186798	0.157851
2810432D09Rik	-3.87189	0.00198843	0.160919
Ddx24	-3.86666	0.00202159	0.162128
BC006705	-4.01841	0.0020646	0.164099
2210415M20Rik	3.82309	0.00211378	0.165025
BB128963	-3.83718	0.00213187	0.165025
Nln	3.88368	0.00209649	0.165025
0710001B24Rik	-3.9352	0.00237479	0.166625
2410011O22Rik	-3.85747	0.00241041	0.166625
2610019N13Rik	-3.99762	0.00230599	0.166625
6720485C15Rik	3.78106	0.00236264	0.166625
9230117N10Rik	-3.81933	0.00246353	0.166625
Aco2	-3.76283	0.00241973	0.166625
D15Ertd366e	3.76505	0.00247074	0.166625
D5Ertd585e	-3.77446	0.0024109	0.166625
Fcrl3	-4.01094	0.00223753	0.166625
H2-T17	-3.83518	0.00235312	0.166625
Il4i1	3.79499	0.00243609	0.166625
Nfkbia	-3.91106	0.00220948	0.166625
Plk2	3.86815	0.00240388	0.166625
Snx6	-3.78152	0.00228698	0.166625
Timp4	-3.98398	0.00224085	0.166625
Tmem60	-3.81476	0.00217463	0.166625
Zfp367	3.78431	0.00230399	0.166625
Fignl1	3.71062	0.00268451	0.170873
H2-Q7	-3.9667	0.00257479	0.170873
Mettl9	3.71837	0.00260058	0.170873
Nup62	4.06863	0.00268728	0.170873
Rasip1	3.76124	0.00267726	0.170873
Trim72	3.71689	0.00261803	0.170873
Wasf1	3.77841	0.00263414	0.170873
Zhx3	-3.71617	0.00259097	0.170873
Pygo1	-4.21254	0.00274344	0.173206
Mmp13	3.68337	0.00276627	0.173418
1110061N23Rik	-4.15706	0.00294367	0.173883
1600015H20Rik	3.65771	0.00301747	0.173883
Btg1	3.8726	0.00304644	0.173883
Catnal1	-3.6375	0.00301017	0.173883
Cnih4	3.75297	0.00294704	0.173883
Max	-3.77075	0.00296164	0.173883
Mfge8	3.65277	0.00296166	0.173883
Mrgprf	3.65282	0.00293466	0.173883
Rab5a	-3.74355	0.0030444	0.173883
Ris2	3.77812	0.00304716	0.173883
Rit1	-3.7417	0.00296606	0.173883
Sema6d	3.68769	0.00289301	0.173883
Sesn1	-3.73566	0.00284813	0.173883
Tgfb1i1	3.69158	0.00284528	0.173883
2210413P12Rik	-3.72906	0.0031621	0.176698
Adamts15	3.82802	0.00320402	0.176698
BC038613	-3.67311	0.00320223	0.176698
Ccl8	-4.01882	0.00321885	0.176698
Cldn5	3.66151	0.00322919	0.176698
Dpt	3.65553	0.00323542	0.176698
Stk40	3.61775	0.0032137	0.176698
Mapk11	3.81805	0.00325569	0.176721
Scd2	3.60802	0.00339216	0.183012
1810059A23Rik	-3.70585	0.00365156	0.183696
D930036F22Rik	-3.57677	0.00358308	0.183696
Dbi	3.81439	0.00365067	0.183696
Ets2	3.80624	0.00365247	0.183696
Fas	-3.61743	0.00359759	0.183696
Gpbp1	-3.61298	0.00344705	0.183696
Lman2	-3.84091	0.00348142	0.183696
Man2a1	-3.90262	0.00365029	0.183696
Nup107	-3.8681	0.00359734	0.183696
Palmd	3.69903	0.00344512	0.183696
Timm10	3.63309	0.00360861	0.183696
Trak1	3.57515	0.00364012	0.183696
Igtp	-3.54938	0.00369142	0.184613
Cebpb	-3.52274	0.0037615	0.184999
Spc18	-3.55832	0.0037261	0.184999
Spg4	3.74279	0.00374108	0.184999
Zfp467	3.58353	0.00379648	0.185694
2810030E01Rik	-3.50525	0.00390303	0.185801
Chst1	3.508	0.00390231	0.185801
Cst3	3.54268	0.0038526	0.185801
Galnt11	-3.58119	0.00387461	0.185801
Xdh	-3.67467	0.00382812	0.185801
2310057H16Rik	3.55538	0.00397913	0.186433
EG630499	-3.65273	0.00396616	0.186433
Mocos	-3.51946	0.00397646	0.186433
Akr1e1	3.53281	0.00402852	0.186781
Rxrb	-3.52816	0.00401772	0.186781
Acaa1	3.57157	0.00411539	0.186914
Csf1	3.48077	0.00411109	0.186914
Prkr	3.48299	0.00406095	0.186914
Stx7	-3.47855	0.00407913	0.186914
Dll1	3.48188	0.0041544	0.187728
Rab6	3.53611	0.00418281	0.188058
Xpc	-3.48036	0.00420975	0.188318
2310034L04Rik	-3.47258	0.0042425	0.188833
Pnp	-3.7159	0.0042835	0.18971
Tmem43	3.44997	0.00431109	0.189987
Tipin	3.55839	0.00445749	0.195471
Ppa1	3.43629	0.00453103	0.196757
Tubg1	-3.45622	0.00452162	0.196757
1110007A13Rik	-3.49903	0.00458342	0.197109
Lig1	3.48897	0.00458252	0.197109
Nfe2l2	-3.64311	0.00472	0.202007
Hr	3.41755	0.00477184	0.203248
1110012J17Rik	3.68069	0.0048457	0.204438
BC036718	3.41881	0.00484532	0.204438
Ostm1	-3.76078	0.00487976	0.204904
Anp32a	-3.39254	0.00490321	0.204922
Cxcl14	-3.60295	0.00492916	0.205044
1700060H10Rik	3.35841	0.0051381	0.207906
1810057C19Rik	-3.53796	0.00504828	0.207906
Hmox2	-3.75312	0.0051251	0.207906
Supt4h2	-3.4409	0.00513272	0.207906
Tmem9	-3.4313	0.00510553	0.207906
Zfp207	-3.37955	0.0050435	0.207906
Bcat2	-3.36963	0.0051867	0.208923
2610012O22Rik	-3.37541	0.00525845	0.209914
Birc2	-3.35157	0.0052425	0.209914
1700021C14Rik	3.33729	0.00540536	0.211237
2210413P10Rik	-3.56866	0.00538635	0.211237
Faf1	-3.81165	0.00532878	0.211237
Sqle	3.3663	0.0053879	0.211237
Trps1	3.40937	0.00541024	0.211237
1810055E12Rik	3.32059	0.00552802	0.213124
5830472M02Rik	-3.5424	0.00557109	0.213124
9830147P19Rik	3.32705	0.00561044	0.213124
Adcy4	3.30923	0.00567739	0.213124
Aebp1	-3.38482	0.00602699	0.213124
Als2cr13	-3.35746	0.00580745	0.213124
BC008155	-3.3183	0.00554919	0.213124
Camk2d	3.28312	0.00593742	0.213124
Cdan1	3.41802	0.00603316	0.213124
Coq10b	-3.32915	0.00596676	0.213124
Gng2	-3.32556	0.00578372	0.213124
Gtf2h4	-3.31188	0.0059756	0.213124
Insig2	-3.47029	0.00572308	0.213124
Nfil3	3.44789	0.00580696	0.213124
Nfyb	-3.3141	0.00560156	0.213124
Nme6	-3.59759	0.00579121	0.213124
Plce1	3.32501	0.00593279	0.213124
Pnpo	-3.30011	0.00576166	0.213124
Rtn3	-3.2947	0.0059627	0.213124
Tap2	-3.36805	0.00585565	0.213124
Tdrkh	-3.28152	0.00602065	0.213124
Timm9	3.33331	0.0059426	0.213124
Tulp3	3.30914	0.00572327	0.213124
Zfp96	-3.57437	0.00584905	0.213124
Ctnnb1	3.34206	0.00607511	0.213757
D0H4S114	3.28031	0.00618468	0.214317
D11Ertd497e	-3.27288	0.00618568	0.214317
Sv2b	3.38589	0.00618732	0.214317
Wig1	3.41399	0.00618313	0.214317
Dusp8	3.27793	0.00624291	0.215405
Alox12	3.24909	0.00634157	0.217964
Zfp60	-3.36315	0.00639749	0.21904
Crsp7	-3.23726	0.00656271	0.222167
Disp1	3.25181	0.00659005	0.222167
Efna5	3.28031	0.00658779	0.222167
Gng5	3.32953	0.00665465	0.222167
Rras	3.41279	0.00663039	0.222167
Tpm2	3.29205	0.00666351	0.222167
Ubap1	-3.33052	0.00654533	0.222167
Arc	3.24908	0.00684411	0.22482
Crk	-3.21624	0.00681799	0.22482
Gsto2	-3.2191	0.00682797	0.22482
Trib2	3.21454	0.00678508	0.22482
1700024K14Rik	-3.24682	0.00702796	0.226019
AW539964	-3.30907	0.00708041	0.226019
C1qtnf2	3.20595	0.00690921	0.226019
Cdca7	3.33917	0.00693531	0.226019
H2-Q8	-3.45872	0.00707901	0.226019
Itga5	3.19463	0.00708372	0.226019
Psma7	-3.21561	0.00701541	0.226019
Raly	3.35396	0.00696213	0.226019
Ear2	-3.18739	0.00716596	0.226834
Rasgrp1	3.21512	0.00718572	0.226834
Spna1	3.22992	0.00714603	0.226834
Aldh3a2	3.17793	0.00732949	0.230266
Snapap	-3.20003	0.00734616	0.230266
Dsip1	-3.2821	0.00743846	0.231529
Paox	-3.31182	0.00743234	0.231529
Tnfsf13b	-3.31355	0.0075299	0.233558
Itpr2	3.2088	0.00757985	0.234291
BC055107	-3.15194	0.00764301	0.234758
Scoc	3.15185	0.00764771	0.234758
Axud1	-3.15343	0.00780152	0.236348
C630028N24Rik	3.17169	0.0077538	0.236348
Cyp7b1	-3.28985	0.007775	0.236348
Kars	-3.16386	0.0078385	0.236348
Mark3	-3.24787	0.00783574	0.236348
Slc35e3	-3.15803	0.0078588	0.236348
Zfx	-3.30384	0.00788955	0.236474
Mpv17l	-3.20228	0.00796019	0.237791
2610033C09Rik	-3.12318	0.00812288	0.24012
2810405I11Rik	3.12126	0.00815906	0.24012
Csad	3.21795	0.00810772	0.24012
Lbh	3.24465	0.00817305	0.24012
MGC41689	3.14848	0.00808401	0.24012
Pik3c3	-3.27383	0.00827678	0.241691
Tcea2	-3.15733	0.0082808	0.241691
C530043G21Rik	-3.1096	0.00832503	0.242188
1110007L15Rik	-3.12845	0.00857787	0.242684
5133401N09Rik	-3.25451	0.00868849	0.242684
Commd5	-3.18647	0.0086604	0.242684
Cox17	-3.10216	0.00862027	0.242684
Cryl1	-3.45347	0.00851061	0.242684
Dnajc12	-3.1541	0.00861476	0.242684
Efhd1	3.13785	0.00851809	0.242684
Gna-rs1	-3.08492	0.0086965	0.242684
Ltb4dh	-3.14585	0.00854124	0.242684
Nosip	-3.12731	0.00843695	0.242684
Sema6b	-3.11382	0.00851768	0.242684
Trim30	3.12253	0.00847062	0.242684
Ush2a	3.16108	0.00863141	0.242684
Cyp2d22	-3.25617	0.0087922	0.244347
Nrarp	3.1191	0.008811	0.244347
Pcdh17	3.13775	0.00884612	0.24456
Mns1	3.09556	0.00889419	0.245127
1500032D16Rik	3.18908	0.00911595	0.246196
5730402C02Rik	3.47638	0.00916141	0.246196
Chn2	3.06926	0.00897792	0.246196
E130309D14Rik	3.07261	0.00905226	0.246196
Ndufa6	-3.18093	0.00913455	0.246196
Pdzrn3	-3.23713	0.00918187	0.246196
Sh3yl1	3.16335	0.00915518	0.246196
Slc6a6	3.13761	0.00917368	0.246196
Ugcg	-3.0778	0.00910132	0.246196
Ifna1	-3.1389	0.00923825	0.246964
Eif3s4	-3.08048	0.0092716	0.247113
2210407C18Rik	3.08449	0.0094212	0.250351
2310015N07Rik	3.0364	0.00957842	0.251752
Csf3	-3.42012	0.0096719	0.251752
Gng11	3.06397	0.00955204	0.251752
Hspa12b	3.03801	0.00956521	0.251752
Lancl1	-3.04192	0.00962738	0.251752
Mcpt4	3.08597	0.00959427	0.251752
Sgpp1	-3.11304	0.00966238	0.251752
Vps11	-3.03072	0.0097097	0.251999
Cdyl	-3.12684	0.00975081	0.252268
Pabpc1	3.12677	0.00977673	0.252268
C630013N10Rik	-3.02068	0.00983989	0.253164
0610011N22Rik	-3.06971	0.00987894	0.253436
Lrrc10	-3.01699	0.00991061	0.253518
